# Supplementary material for: Inferring Allele Frequency Trajectories from Ancient DNA Indicates That Selection on a Chicken Gene Coincided with Changes in Medieval Husbandry Practices
Source: Mol Biol Evol. 2017 May 2;34(8):1981–90. doi: 10.1093/molbev/msx142 (PMC5850110; doi:10.1093/molbev/msx142)
Supplement: Supplementary Data [file msx142_Supp.zip]

Archive with 3 entries (3 files):
- Loog.et.al.2017_SF1.xml.txt
- Loog.et.al.2017_SF2.xlsx
- Loog.et.al.2017_SI.pdf
