# Supplementary material for: Inferring Allele Frequency Trajectories from Ancient DNA Indicates That Selection on a Chicken Gene Coincided with Changes in Medieval Husbandry Practices
Source: Mol Biol Evol. 2017 May 2;34(8):1981–90. doi: 10.1093/molbev/msx142 (PMC5850110; doi:10.1093/molbev/msx142)
Supplement: Supplementary Data [file msx142_Supp.zip › Loog.et.al.2017_SF1.xml.txt]

<?xml version="1.0" standalone="yes"?>

<!-- Generated by BEAUTi v1.8.0                                              -->
<!--       by Alexei J. Drummond, Andrew Rambaut and Marc A. Suchard         -->
<!--       Department of Computer Science, University of Auckland and        -->
<!--       Institute of Evolutionary Biology, University of Edinburgh        -->
<!--       David Geffen School of Medicine, University of California, Los Angeles-->
<!--       http://beast.bio.ed.ac.uk/                                        -->
<beast>

	<!-- The list of taxa to be analysed (can also include dates/ages).          -->
	<!-- ntax=233                                                                -->
	<taxa id="taxa">
		<taxon id="EU2P32">
			<date value="0.0" direction="backwards" units="years"/>
		</taxon>
		<taxon id="EU2P33">
			<date value="0.0" direction="backwards" units="years"/>
		</taxon>
		<taxon id="EU4P41">
			<date value="0.0" direction="backwards" units="years"/>
		</taxon>
		<taxon id="EU4P42">
			<date value="0.0" direction="backwards" units="years"/>
		</taxon>
		<taxon id="EU4P43">
			<date value="0.0" direction="backwards" units="years"/>
		</taxon>
		<taxon id="EU4P53">
			<date value="0.0" direction="backwards" units="years"/>
		</taxon>
		<taxon id="KF753289">
			<date value="700.0" direction="backwards" units="years"/>
		</taxon>
		<taxon id="Eu1P02">
			<date value="0.0" direction="backwards" units="years"/>
		</taxon>
		<taxon id="EU2P21">
			<date value="0.0" direction="backwards" units="years"/>
		</taxon>
		<taxon id="EU6P06">
			<date value="0.0" direction="backwards" units="years"/>
		</taxon>
		<taxon id="EU6P07">
			<date value="0.0" direction="backwards" units="years"/>
		</taxon>
		<taxon id="EU2P38">
			<date value="0.0" direction="backwards" units="years"/>
		</taxon>
		<taxon id="KF753288">
			<date value="750.0" direction="backwards" units="years"/>
		</taxon>
		<taxon id="KF753287">
			<date value="900.0" direction="backwards" units="years"/>
		</taxon>
		<taxon id="EU4P34">
			<date value="0.0" direction="backwards" units="years"/>
		</taxon>
		<taxon id="EU4P35">
			<date value="0.0" direction="backwards" units="years"/>
		</taxon>
		<taxon id="EU4P45">
			<date value="0.0" direction="backwards" units="years"/>
		</taxon>
		<taxon id="EU4P46">
			<date value="0.0" direction="backwards" units="years"/>
		</taxon>
		<taxon id="EU4P52">
			<date value="0.0" direction="backwards" units="years"/>
		</taxon>
		<taxon id="EU4P55">
			<date value="0.0" direction="backwards" units="years"/>
		</taxon>
		<taxon id="EU7P12">
			<date value="0.0" direction="backwards" units="years"/>
		</taxon>
		<taxon id="EU7P13">
			<date value="0.0" direction="backwards" units="years"/>
		</taxon>
		<taxon id="EU7P14">
			<date value="0.0" direction="backwards" units="years"/>
		</taxon>
		<taxon id="EU2P22">
			<date value="0.0" direction="backwards" units="years"/>
		</taxon>
		<taxon id="EU2P23">
			<date value="0.0" direction="backwards" units="years"/>
		</taxon>
		<taxon id="Eu1P03">
			<date value="0.0" direction="backwards" units="years"/>
		</taxon>
		<taxon id="Eu1P04">
			<date value="0.0" direction="backwards" units="years"/>
		</taxon>
		<taxon id="Eu1P05">
			<date value="0.0" direction="backwards" units="years"/>
		</taxon>
		<taxon id="Eu1P06">
			<date value="0.0" direction="backwards" units="years"/>
		</taxon>
		<taxon id="Eu1P07">
			<date value="0.0" direction="backwards" units="years"/>
		</taxon>
		<taxon id="EU5P01">
			<date value="0.0" direction="backwards" units="years"/>
		</taxon>
		<taxon id="EU6P34">
			<date value="0.0" direction="backwards" units="years"/>
		</taxon>
		<taxon id="EU7P15">
			<date value="0.0" direction="backwards" units="years"/>
		</taxon>
		<taxon id="EU4P08">
			<date value="0.0" direction="backwards" units="years"/>
		</taxon>
		<taxon id="EU4P09">
			<date value="0.0" direction="backwards" units="years"/>
		</taxon>
		<taxon id="EU7P07">
			<date value="0.0" direction="backwards" units="years"/>
		</taxon>
		<taxon id="EU7P16">
			<date value="0.0" direction="backwards" units="years"/>
		</taxon>
		<taxon id="EU7P24">
			<date value="0.0" direction="backwards" units="years"/>
		</taxon>
		<taxon id="EU4P31">
			<date value="0.0" direction="backwards" units="years"/>
		</taxon>
		<taxon id="EU4P32">
			<date value="0.0" direction="backwards" units="years"/>
		</taxon>
		<taxon id="EU4P44">
			<date value="0.0" direction="backwards" units="years"/>
		</taxon>
		<taxon id="EU4P51">
			<date value="0.0" direction="backwards" units="years"/>
		</taxon>
		<taxon id="KF753286">
			<date value="2070.0" direction="backwards" units="years"/>
		</taxon>
		<taxon id="KF753285">
			<date value="2120.0" direction="backwards" units="years"/>
		</taxon>
		<taxon id="KF753284">
			<date value="2120.0" direction="backwards" units="years"/>
		</taxon>
		<taxon id="KF753283">
			<date value="2120.0" direction="backwards" units="years"/>
		</taxon>
		<taxon id="KF753282">
			<date value="2120.0" direction="backwards" units="years"/>
		</taxon>
		<taxon id="KF753281">
			<date value="900.0" direction="backwards" units="years"/>
		</taxon>
		<taxon id="KF753280">
			<date value="1740.0" direction="backwards" units="years"/>
		</taxon>
		<taxon id="KF753279">
			<date value="1740.0" direction="backwards" units="years"/>
		</taxon>
		<taxon id="KF753278">
			<date value="1740.0" direction="backwards" units="years"/>
		</taxon>
		<taxon id="KF753277">
			<date value="1740.0" direction="backwards" units="years"/>
		</taxon>
		<taxon id="KF753276">
			<date value="150.0" direction="backwards" units="years"/>
		</taxon>
		<taxon id="KF753275">
			<date value="2025.0" direction="backwards" units="years"/>
		</taxon>
		<taxon id="KF753274">
			<date value="2115.0" direction="backwards" units="years"/>
		</taxon>
		<taxon id="KF753273">
			<date value="1750.0" direction="backwards" units="years"/>
		</taxon>
		<taxon id="KF753272">
			<date value="1750.0" direction="backwards" units="years"/>
		</taxon>
		<taxon id="KF753271">
			<date value="1800.0" direction="backwards" units="years"/>
		</taxon>
		<taxon id="KF753270">
			<date value="1800.0" direction="backwards" units="years"/>
		</taxon>
		<taxon id="KF753269">
			<date value="1800.0" direction="backwards" units="years"/>
		</taxon>
		<taxon id="KF753268">
			<date value="1800.0" direction="backwards" units="years"/>
		</taxon>
		<taxon id="KF753267">
			<date value="1800.0" direction="backwards" units="years"/>
		</taxon>
		<taxon id="KF753266">
			<date value="1800.0" direction="backwards" units="years"/>
		</taxon>
		<taxon id="KF753265">
			<date value="1800.0" direction="backwards" units="years"/>
		</taxon>
		<taxon id="KF753264">
			<date value="1800.0" direction="backwards" units="years"/>
		</taxon>
		<taxon id="KF753263">
			<date value="1800.0" direction="backwards" units="years"/>
		</taxon>
		<taxon id="KF753262">
			<date value="1800.0" direction="backwards" units="years"/>
		</taxon>
		<taxon id="KF753261">
			<date value="1800.0" direction="backwards" units="years"/>
		</taxon>
		<taxon id="KF753260">
			<date value="1800.0" direction="backwards" units="years"/>
		</taxon>
		<taxon id="KF753259">
			<date value="1800.0" direction="backwards" units="years"/>
		</taxon>
		<taxon id="KF753258">
			<date value="1800.0" direction="backwards" units="years"/>
		</taxon>
		<taxon id="KF753257">
			<date value="1800.0" direction="backwards" units="years"/>
		</taxon>
		<taxon id="KF753256">
			<date value="1800.0" direction="backwards" units="years"/>
		</taxon>
		<taxon id="KF753255">
			<date value="1800.0" direction="backwards" units="years"/>
		</taxon>
		<taxon id="KF753254">
			<date value="1800.0" direction="backwards" units="years"/>
		</taxon>
		<taxon id="KF753253">
			<date value="1800.0" direction="backwards" units="years"/>
		</taxon>
		<taxon id="KF753252">
			<date value="1800.0" direction="backwards" units="years"/>
		</taxon>
		<taxon id="KF753251">
			<date value="1800.0" direction="backwards" units="years"/>
		</taxon>
		<taxon id="Eu1P01">
			<date value="0.0" direction="backwards" units="years"/>
		</taxon>
		<taxon id="Eu1P08">
			<date value="0.0" direction="backwards" units="years"/>
		</taxon>
		<taxon id="Eu1P09">
			<date value="0.0" direction="backwards" units="years"/>
		</taxon>
		<taxon id="Eu1P10">
			<date value="0.0" direction="backwards" units="years"/>
		</taxon>
		<taxon id="Eu1P11">
			<date value="0.0" direction="backwards" units="years"/>
		</taxon>
		<taxon id="Eu1P12">
			<date value="0.0" direction="backwards" units="years"/>
		</taxon>
		<taxon id="Eu1P13">
			<date value="0.0" direction="backwards" units="years"/>
		</taxon>
		<taxon id="Eu1P14">
			<date value="0.0" direction="backwards" units="years"/>
		</taxon>
		<taxon id="Eu1P15">
			<date value="0.0" direction="backwards" units="years"/>
		</taxon>
		<taxon id="Eu1P16">
			<date value="0.0" direction="backwards" units="years"/>
		</taxon>
		<taxon id="Eu1P17">
			<date value="0.0" direction="backwards" units="years"/>
		</taxon>
		<taxon id="Eu1P18">
			<date value="0.0" direction="backwards" units="years"/>
		</taxon>
		<taxon id="Eu1P19">
			<date value="0.0" direction="backwards" units="years"/>
		</taxon>
		<taxon id="Eu1P20">
			<date value="0.0" direction="backwards" units="years"/>
		</taxon>
		<taxon id="Eu1P21">
			<date value="0.0" direction="backwards" units="years"/>
		</taxon>
		<taxon id="Eu1P22">
			<date value="0.0" direction="backwards" units="years"/>
		</taxon>
		<taxon id="EU2P03">
			<date value="0.0" direction="backwards" units="years"/>
		</taxon>
		<taxon id="EU2P04">
			<date value="0.0" direction="backwards" units="years"/>
		</taxon>
		<taxon id="EU2P05">
			<date value="0.0" direction="backwards" units="years"/>
		</taxon>
		<taxon id="EU2P07">
			<date value="0.0" direction="backwards" units="years"/>
		</taxon>
		<taxon id="EU2P08">
			<date value="0.0" direction="backwards" units="years"/>
		</taxon>
		<taxon id="EU2P09">
			<date value="0.0" direction="backwards" units="years"/>
		</taxon>
		<taxon id="EU2P10">
			<date value="0.0" direction="backwards" units="years"/>
		</taxon>
		<taxon id="EU2P11">
			<date value="0.0" direction="backwards" units="years"/>
		</taxon>
		<taxon id="EU2P12">
			<date value="0.0" direction="backwards" units="years"/>
		</taxon>
		<taxon id="EU2P13">
			<date value="0.0" direction="backwards" units="years"/>
		</taxon>
		<taxon id="EU2P14">
			<date value="0.0" direction="backwards" units="years"/>
		</taxon>
		<taxon id="EU2P15">
			<date value="0.0" direction="backwards" units="years"/>
		</taxon>
		<taxon id="EU2P16">
			<date value="0.0" direction="backwards" units="years"/>
		</taxon>
		<taxon id="EU2P17">
			<date value="0.0" direction="backwards" units="years"/>
		</taxon>
		<taxon id="EU2P18">
			<date value="0.0" direction="backwards" units="years"/>
		</taxon>
		<taxon id="EU2P19">
			<date value="0.0" direction="backwards" units="years"/>
		</taxon>
		<taxon id="EU2P20">
			<date value="0.0" direction="backwards" units="years"/>
		</taxon>
		<taxon id="EU2P24">
			<date value="0.0" direction="backwards" units="years"/>
		</taxon>
		<taxon id="EU2P25">
			<date value="0.0" direction="backwards" units="years"/>
		</taxon>
		<taxon id="EU2P26">
			<date value="0.0" direction="backwards" units="years"/>
		</taxon>
		<taxon id="EU2P27">
			<date value="0.0" direction="backwards" units="years"/>
		</taxon>
		<taxon id="EU2P28">
			<date value="0.0" direction="backwards" units="years"/>
		</taxon>
		<taxon id="EU2P29">
			<date value="0.0" direction="backwards" units="years"/>
		</taxon>
		<taxon id="EU2P30">
			<date value="0.0" direction="backwards" units="years"/>
		</taxon>
		<taxon id="EU2P31">
			<date value="0.0" direction="backwards" units="years"/>
		</taxon>
		<taxon id="EU2P34">
			<date value="0.0" direction="backwards" units="years"/>
		</taxon>
		<taxon id="EU2P35">
			<date value="0.0" direction="backwards" units="years"/>
		</taxon>
		<taxon id="EU2P36">
			<date value="0.0" direction="backwards" units="years"/>
		</taxon>
		<taxon id="EU2P37">
			<date value="0.0" direction="backwards" units="years"/>
		</taxon>
		<taxon id="EU4P01">
			<date value="0.0" direction="backwards" units="years"/>
		</taxon>
		<taxon id="EU4P02">
			<date value="0.0" direction="backwards" units="years"/>
		</taxon>
		<taxon id="EU4P03">
			<date value="0.0" direction="backwards" units="years"/>
		</taxon>
		<taxon id="EU4P04">
			<date value="0.0" direction="backwards" units="years"/>
		</taxon>
		<taxon id="EU4P06">
			<date value="0.0" direction="backwards" units="years"/>
		</taxon>
		<taxon id="EU4P10">
			<date value="0.0" direction="backwards" units="years"/>
		</taxon>
		<taxon id="EU4P11">
			<date value="0.0" direction="backwards" units="years"/>
		</taxon>
		<taxon id="EU4P12">
			<date value="0.0" direction="backwards" units="years"/>
		</taxon>
		<taxon id="EU4P13">
			<date value="0.0" direction="backwards" units="years"/>
		</taxon>
		<taxon id="EU4P14">
			<date value="0.0" direction="backwards" units="years"/>
		</taxon>
		<taxon id="EU4P15">
			<date value="0.0" direction="backwards" units="years"/>
		</taxon>
		<taxon id="EU4P16">
			<date value="0.0" direction="backwards" units="years"/>
		</taxon>
		<taxon id="EU4P17">
			<date value="0.0" direction="backwards" units="years"/>
		</taxon>
		<taxon id="EU4P18">
			<date value="0.0" direction="backwards" units="years"/>
		</taxon>
		<taxon id="EU4P19">
			<date value="0.0" direction="backwards" units="years"/>
		</taxon>
		<taxon id="EU4P20">
			<date value="0.0" direction="backwards" units="years"/>
		</taxon>
		<taxon id="EU4P21">
			<date value="0.0" direction="backwards" units="years"/>
		</taxon>
		<taxon id="EU4P22">
			<date value="0.0" direction="backwards" units="years"/>
		</taxon>
		<taxon id="EU4P23">
			<date value="0.0" direction="backwards" units="years"/>
		</taxon>
		<taxon id="EU4P24">
			<date value="0.0" direction="backwards" units="years"/>
		</taxon>
		<taxon id="EU4P25">
			<date value="0.0" direction="backwards" units="years"/>
		</taxon>
		<taxon id="EU4P26">
			<date value="0.0" direction="backwards" units="years"/>
		</taxon>
		<taxon id="EU4P28">
			<date value="0.0" direction="backwards" units="years"/>
		</taxon>
		<taxon id="EU4P29">
			<date value="0.0" direction="backwards" units="years"/>
		</taxon>
		<taxon id="EU4P30">
			<date value="0.0" direction="backwards" units="years"/>
		</taxon>
		<taxon id="EU4P36">
			<date value="0.0" direction="backwards" units="years"/>
		</taxon>
		<taxon id="EU4P37">
			<date value="0.0" direction="backwards" units="years"/>
		</taxon>
		<taxon id="EU4P38">
			<date value="0.0" direction="backwards" units="years"/>
		</taxon>
		<taxon id="EU4P39">
			<date value="0.0" direction="backwards" units="years"/>
		</taxon>
		<taxon id="EU4P40">
			<date value="0.0" direction="backwards" units="years"/>
		</taxon>
		<taxon id="EU4P47">
			<date value="0.0" direction="backwards" units="years"/>
		</taxon>
		<taxon id="EU4P48">
			<date value="0.0" direction="backwards" units="years"/>
		</taxon>
		<taxon id="EU4P49">
			<date value="0.0" direction="backwards" units="years"/>
		</taxon>
		<taxon id="EU4P50">
			<date value="0.0" direction="backwards" units="years"/>
		</taxon>
		<taxon id="EU5P02">
			<date value="0.0" direction="backwards" units="years"/>
		</taxon>
		<taxon id="EU5P03">
			<date value="0.0" direction="backwards" units="years"/>
		</taxon>
		<taxon id="EU5P04">
			<date value="0.0" direction="backwards" units="years"/>
		</taxon>
		<taxon id="EU5P05">
			<date value="0.0" direction="backwards" units="years"/>
		</taxon>
		<taxon id="EU6P01">
			<date value="0.0" direction="backwards" units="years"/>
		</taxon>
		<taxon id="EU6P02">
			<date value="0.0" direction="backwards" units="years"/>
		</taxon>
		<taxon id="EU6P03">
			<date value="0.0" direction="backwards" units="years"/>
		</taxon>
		<taxon id="EU6P04">
			<date value="0.0" direction="backwards" units="years"/>
		</taxon>
		<taxon id="EU6P05">
			<date value="0.0" direction="backwards" units="years"/>
		</taxon>
		<taxon id="EU6P11">
			<date value="0.0" direction="backwards" units="years"/>
		</taxon>
		<taxon id="EU6P12">
			<date value="0.0" direction="backwards" units="years"/>
		</taxon>
		<taxon id="EU6P17">
			<date value="0.0" direction="backwards" units="years"/>
		</taxon>
		<taxon id="EU6P18">
			<date value="0.0" direction="backwards" units="years"/>
		</taxon>
		<taxon id="EU6P19">
			<date value="0.0" direction="backwards" units="years"/>
		</taxon>
		<taxon id="EU6P20">
			<date value="0.0" direction="backwards" units="years"/>
		</taxon>
		<taxon id="EU6P21">
			<date value="0.0" direction="backwards" units="years"/>
		</taxon>
		<taxon id="EU6P22">
			<date value="0.0" direction="backwards" units="years"/>
		</taxon>
		<taxon id="EU6P23">
			<date value="0.0" direction="backwards" units="years"/>
		</taxon>
		<taxon id="EU6P24">
			<date value="0.0" direction="backwards" units="years"/>
		</taxon>
		<taxon id="EU6P26">
			<date value="0.0" direction="backwards" units="years"/>
		</taxon>
		<taxon id="EU6P27">
			<date value="0.0" direction="backwards" units="years"/>
		</taxon>
		<taxon id="EU6P28">
			<date value="0.0" direction="backwards" units="years"/>
		</taxon>
		<taxon id="EU6P29">
			<date value="0.0" direction="backwards" units="years"/>
		</taxon>
		<taxon id="EU6P32">
			<date value="0.0" direction="backwards" units="years"/>
		</taxon>
		<taxon id="EU6P33">
			<date value="0.0" direction="backwards" units="years"/>
		</taxon>
		<taxon id="EU7P01">
			<date value="0.0" direction="backwards" units="years"/>
		</taxon>
		<taxon id="EU7P02">
			<date value="0.0" direction="backwards" units="years"/>
		</taxon>
		<taxon id="EU7P03">
			<date value="0.0" direction="backwards" units="years"/>
		</taxon>
		<taxon id="EU7P04">
			<date value="0.0" direction="backwards" units="years"/>
		</taxon>
		<taxon id="EU7P05">
			<date value="0.0" direction="backwards" units="years"/>
		</taxon>
		<taxon id="EU7P06">
			<date value="0.0" direction="backwards" units="years"/>
		</taxon>
		<taxon id="EU7P09">
			<date value="0.0" direction="backwards" units="years"/>
		</taxon>
		<taxon id="EU7P10">
			<date value="0.0" direction="backwards" units="years"/>
		</taxon>
		<taxon id="EU7P11">
			<date value="0.0" direction="backwards" units="years"/>
		</taxon>
		<taxon id="EU7P18">
			<date value="0.0" direction="backwards" units="years"/>
		</taxon>
		<taxon id="EU7P19">
			<date value="0.0" direction="backwards" units="years"/>
		</taxon>
		<taxon id="EU7P20">
			<date value="0.0" direction="backwards" units="years"/>
		</taxon>
		<taxon id="EU7P21">
			<date value="0.0" direction="backwards" units="years"/>
		</taxon>
		<taxon id="EU7P22">
			<date value="0.0" direction="backwards" units="years"/>
		</taxon>
		<taxon id="EU7P23">
			<date value="0.0" direction="backwards" units="years"/>
		</taxon>
		<taxon id="EU7P26">
			<date value="0.0" direction="backwards" units="years"/>
		</taxon>
		<taxon id="EU7P27">
			<date value="0.0" direction="backwards" units="years"/>
		</taxon>
		<taxon id="EU7P28">
			<date value="0.0" direction="backwards" units="years"/>
		</taxon>
		<taxon id="EU7P29">
			<date value="0.0" direction="backwards" units="years"/>
		</taxon>
		<taxon id="EU7P30">
			<date value="0.0" direction="backwards" units="years"/>
		</taxon>
		<taxon id="EU7P31">
			<date value="0.0" direction="backwards" units="years"/>
		</taxon>
		<taxon id="EU7P32">
			<date value="0.0" direction="backwards" units="years"/>
		</taxon>
		<taxon id="EU7P33">
			<date value="0.0" direction="backwards" units="years"/>
		</taxon>
		<taxon id="EU4P05">
			<date value="0.0" direction="backwards" units="years"/>
		</taxon>
		<taxon id="EU6P35">
			<date value="0.0" direction="backwards" units="years"/>
		</taxon>
		<taxon id="EU6P36">
			<date value="0.0" direction="backwards" units="years"/>
		</taxon>
		<taxon id="EU7P17">
			<date value="0.0" direction="backwards" units="years"/>
		</taxon>
		<taxon id="EU6P30">
			<date value="0.0" direction="backwards" units="years"/>
		</taxon>
		<taxon id="EU6P31">
			<date value="0.0" direction="backwards" units="years"/>
		</taxon>
		<taxon id="EU6P37">
			<date value="0.0" direction="backwards" units="years"/>
		</taxon>
		<taxon id="EU6P38">
			<date value="0.0" direction="backwards" units="years"/>
		</taxon>
		<taxon id="EU6P39">
			<date value="0.0" direction="backwards" units="years"/>
		</taxon>
		<taxon id="EU6P40">
			<date value="0.0" direction="backwards" units="years"/>
		</taxon>
		<taxon id="EU6P41">
			<date value="0.0" direction="backwards" units="years"/>
		</taxon>
		<taxon id="EU6P08">
			<date value="0.0" direction="backwards" units="years"/>
		</taxon>
		<taxon id="EU6P09">
			<date value="0.0" direction="backwards" units="years"/>
		</taxon>
		<taxon id="EU6P10">
			<date value="0.0" direction="backwards" units="years"/>
		</taxon>
		<taxon id="EU6P13">
			<date value="0.0" direction="backwards" units="years"/>
		</taxon>
		<taxon id="EU6P14">
			<date value="0.0" direction="backwards" units="years"/>
		</taxon>
		<taxon id="EU6P15">
			<date value="0.0" direction="backwards" units="years"/>
		</taxon>
		<taxon id="EU6P16">
			<date value="0.0" direction="backwards" units="years"/>
		</taxon>
		<taxon id="EU6P25">
			<date value="0.0" direction="backwards" units="years"/>
		</taxon>
		<taxon id="EU7P25">
			<date value="0.0" direction="backwards" units="years"/>
		</taxon>
		<taxon id="EU2P01">
			<date value="0.0" direction="backwards" units="years"/>
		</taxon>
		<taxon id="EU2P02">
			<date value="0.0" direction="backwards" units="years"/>
		</taxon>
		<taxon id="EU4P07">
			<date value="0.0" direction="backwards" units="years"/>
		</taxon>
		<taxon id="EU4P27">
			<date value="0.0" direction="backwards" units="years"/>
		</taxon>
		<taxon id="Eu2P06">
			<date value="0.0" direction="backwards" units="years"/>
		</taxon>
		<taxon id="EU4P33">
			<date value="0.0" direction="backwards" units="years"/>
		</taxon>
		<taxon id="EU4P54">
			<date value="0.0" direction="backwards" units="years"/>
		</taxon>
		<taxon id="EU7P08">
			<date value="0.0" direction="backwards" units="years"/>
		</taxon>
	</taxa>

	<!-- The sequence alignment (each sequence refers to a taxon above).         -->
	<!-- ntax=233 nchar=201                                                      -->
	<alignment id="alignment" dataType="nucleotide">
		<sequence>
			<taxon idref="EU2P32"/>
			TCTATATTCCACATTTCTCCCAATGTCCATTCTATGCATGATCCAAGACATACTCATTCACCCTCCCCATAGACAACTCCAAACCACTACCAAGCCACCTAACTATGAATGGTTGCAGGACATAAATCTCACTCTCATGTTCTTCCCCCAACAAGTCACCTAACTATGAATGGTTACAGGACATACATTTAACTACTATGC
		</sequence>
		<sequence>
			<taxon idref="EU2P33"/>
			TCTATATTCCACATTTCTCCCAATGTCCATTCTATGCATGATCCAAGACATACTCATTCACCCTCCCCATAGACAACTCCAAACCACTACCAAGCCACCTAACTATGAATGGTTGCAGGACATAAATCTCACTCTCATGTTCTTCCCCCAACAAGTCACCTAACTATGAATGGTTACAGGACATACATTTAACTACTATGC
		</sequence>
		<sequence>
			<taxon idref="EU4P41"/>
			TCTATATTCCACATTTCTCCCAATGTCCATTCTATGCATGATCCAGGACACACTCGTTCACCCTCCCCATAGACAGCTCCAAACCACTACCAAGTCACCTAACTATGAATGGTTACAGGACATAAATCTCACTCTCATGTTCTTCCCCCAACAAGTCACCTAATTATGAATGGTTACAGGACATACATTTAACTACCATGT
		</sequence>
		<sequence>
			<taxon idref="EU4P42"/>
			TCTATATTCCACATTTCTCCCAATGTCCATTCTATGCATGATCCAGGACACACTCGTTCACCCTCCCCATAGACAGCTCCAAACCACTACCAAGTCACCTAACTATGAATGGTTACAGGACATAAATCTCACTCTCATGTTCTTCCCCCAACAAGTCACCTAATTATGAATGGTTACAGGACATACATTTAACTACCATGT
		</sequence>
		<sequence>
			<taxon idref="EU4P43"/>
			TCTATATTCCACATTTCTCCCAATGTCCATTCTATGCATGATCCAGGACACACTCGTTCACCCTCCCCATAGACAGCTCCAAACCACTACCAAGTCACCTAACTATGAATGGTTACAGGACATAAATCTCACTCTCATGTTCTTCCCCCAACAAGTCACCTAATTATGAATGGTTACAGGACATACATTTAACTACCATGT
		</sequence>
		<sequence>
			<taxon idref="EU4P53"/>
			TCTATATTCCACATTTCTCCCAATGTCCATTCTATGCATGATCCAGGACACACTCGTTCACCCTCCCCATAGACAGCTCCAAACCACTACCAAGTCACCTAACTATGAATGGTTACAGGACATAAATCTCACTCTCATGTTCTTCCCCCAACAAGTCACCTAATTATGAATGGTTACAGGACATACATTTAACTACCATGT
		</sequence>
		<sequence>
			<taxon idref="KF753289"/>
			TCTATATTCCACATTTCTCCCAATGTCCATTCTATGCATGATCCAGGACACACTCATTCACCCTCCCCATAGACAGCTCCAAACCACTACCAAGTCACCTAACTATGAATGGTTACAGGACATAAATCTCACTCTCATGTTCTTCCCCCAACAAGTCACCTAATTATGAATGGTTACAGGACATACATTTAACTACCATGT
		</sequence>
		<sequence>
			<taxon idref="Eu1P02"/>
			TCTATATTCCACATTTCTCCCAATGTCCATTCTATGCATGATCCAGGACACACTCATTCACCCTCCCCATAGACAGCTCCAAACCACTACCAAGTCACCTAACTATGAATGGTTACAGGACATAAATCTCACTCTCATGTTCTTCCCCCAACAAGTCACCTAATTATGAATGGTTACAGGACATACATTTAACTACCATGT
		</sequence>
		<sequence>
			<taxon idref="EU2P21"/>
			TCTATATTCCACATTTCTCCCAATGTCCATTCTATGCATGATCCAGGACACACTCATTCACCCTCCCCATAGACAGCTCCAAACCACTACCAAGTCACCTAACTATGAATGGTTACAGGACATAAATCTCACTCTCATGTTCTTCCCCCAACAAGTCACCTAATTATGAATGGTTACAGGACATACATTTAACTACCATGT
		</sequence>
		<sequence>
			<taxon idref="EU6P06"/>
			TCTATATTCCACATTTCTCCCAATGTCCATTCTATGCATGATCCAGGACACACTCATTCACCCTCCCCATAGACAGCTCCAAACCACTACCAAGTCACCTAACTATGAATGGTTACAGGACATAAATCTCACTCTCATGTTCTTCCCCCAACAAGTCACCTAATTATGAATGGTTACAGGACATACATTTAACTACCATGT
		</sequence>
		<sequence>
			<taxon idref="EU6P07"/>
			TCTATATTCCACATTTCTCCCAATGTCCATTCTATGCATGATCCAGGACACACTCATTCACCCTCCCCATAGACAGCTCCAAACCACTACCAAGTCACCTAACTATGAATGGTTACAGGACATAAATCTCACTCTCATGTTCTTCCCCCAACAAGTCACCTAATTATGAATGGTTACAGGACATACATTTAACTACCATGT
		</sequence>
		<sequence>
			<taxon idref="EU2P38"/>
			TCTATATTCCACATTTCTCCCAATGTCCATTCCATGCATGATCCAGGACACACTCATTCACCCTCCCCATAGACAGCTCCAAACCACTACCAAGCCACCTAACTATGAATGGTTACAGGACATAAATCTCACTCTCATGTTCTTCCCCCAACAAGTCACCTAACTATGAATGGTTACAGGACATACATTTAACTACCATGT
		</sequence>
		<sequence>
			<taxon idref="KF753288"/>
			TCTATATTCCACATTTCTCCCAATGTCCATTCCATGCATGATCCAGGACACACTCATTCACCCTCCCCATAGACAGCTCCAAACCACTACCAAGTCACCTAACTATGAATGGTTACAGGACATAAATCTCACTCTCATGTTCTTCCCCCAACAAGTCACCTAACTATGAATGGTTACAGGACATACATTTAACTACCATGT
		</sequence>
		<sequence>
			<taxon idref="KF753287"/>
			TCTATATTCCACATTTCTCCCAATGTCCATTCCATGCATGATCCAGGACACACTCATTCACCCTCCCCATAGACAGCTCCAAACCACTACCAAGTCACCTAACTATGAATGGTTACAGGACATAAATCTCACTCTCATGTTCTTCCCCCAACAAGTCACCTAACTATGAATGGTTACAGGACATACATTTAACTACCATGT
		</sequence>
		<sequence>
			<taxon idref="EU4P34"/>
			TCTATATTCCACATTTCTCCCAATGTCCATTCCATGCATGATCCAGGACACACTCATTCACCCTCCCCATAGACAGCTCCAAACCACTACCAAGTCACCTAACTATGAATGGTTACAGGACATAAATCTCACTCTCATGTTCTTCCCCCAACAAGTCACCTAACTATGAATGGTTACAGGACATACATTTAACTACCATGT
		</sequence>
		<sequence>
			<taxon idref="EU4P35"/>
			TCTATATTCCACATTTCTCCCAATGTCCATTCCATGCATGATCCAGGACACACTCATTCACCCTCCCCATAGACAGCTCCAAACCACTACCAAGTCACCTAACTATGAATGGTTACAGGACATAAATCTCACTCTCATGTTCTTCCCCCAACAAGTCACCTAACTATGAATGGTTACAGGACATACATTTAACTACCATGT
		</sequence>
		<sequence>
			<taxon idref="EU4P45"/>
			TCTATATTCCACATTTCTCCCAATGTCCATTCCATGCATGATCCAGGACACACTCATTCACCCTCCCCATAGACAGCTCCAAACCACTACCAAGTCACCTAACTATGAATGGTTACAGGACATAAATCTCACTCTCATGTTCTTCCCCCAACAAGTCACCTAACTATGAATGGTTACAGGACATACATTTAACTACCATGT
		</sequence>
		<sequence>
			<taxon idref="EU4P46"/>
			TCTATATTCCACATTTCTCCCAATGTCCATTCCATGCATGATCCAGGACACACTCATTCACCCTCCCCATAGACAGCTCCAAACCACTACCAAGTCACCTAACTATGAATGGTTACAGGACATAAATCTCACTCTCATGTTCTTCCCCCAACAAGTCACCTAACTATGAATGGTTACAGGACATACATTTAACTACCATGT
		</sequence>
		<sequence>
			<taxon idref="EU4P52"/>
			TCTATATTCCACATTTCTCCCAATGTCCATTCCATGCATGATCCAGGACACACTCATTCACCCTCCCCATAGACAGCTCCAAACCACTACCAAGTCACCTAACTATGAATGGTTACAGGACATAAATCTCACTCTCATGTTCTTCCCCCAACAAGTCACCTAACTATGAATGGTTACAGGACATACATTTAACTACCATGT
		</sequence>
		<sequence>
			<taxon idref="EU4P55"/>
			TCTATATTCCACATTTCTCCCAATGTCCATTCCATGCATGATCCAGGACACACTCATTCACCCTCCCCATAGACAGCTCCAAACCACTACCAAGTCACCTAACTATGAATGGTTACAGGACATAAATCTCACTCTCATGTTCTTCCCCCAACAAGTCACCTAACTATGAATGGTTACAGGACATACATTTAACTACCATGT
		</sequence>
		<sequence>
			<taxon idref="EU7P12"/>
			TCTATATTCCACATTTCTCCCAATGTCCATTCCATGCATGATCCAGGACACACTCATTCACCCTCCCCATAGACAGCTCCAAACCACTACCAAGTCACCTAACTATGAATGGTTACAGGACATAAATCTCACTCTCATGTTCTTCCCCCAACAAGTCACCTAACTATGAATGGTTACAGGACATACATTTAACTACCATGT
		</sequence>
		<sequence>
			<taxon idref="EU7P13"/>
			TCTATATTCCACATTTCTCCCAATGTCCATTCCATGCATGATCCAGGACACACTCATTCACCCTCCCCATAGACAGCTCCAAACCACTACCAAGTCACCTAACTATGAATGGTTACAGGACATAAATCTCACTCTCATGTTCTTCCCCCAACAAGTCACCTAACTATGAATGGTTACAGGACATACATTTAACTACCATGT
		</sequence>
		<sequence>
			<taxon idref="EU7P14"/>
			TCTATATTCCACATTTCTCCCAATGTCCATTCCATGCATGATCCAGGACACACTCATTCACCCTCCCCATAGACAGCTCCAAACCACTACCAAGTCACCTAACTATGAATGGTTACAGGACATAAATCTCACTCTCATGTTCTTCCCCCAACAAGTCACCTAACTATGAATGGTTACAGGACATACATTTAACTACCATGT
		</sequence>
		<sequence>
			<taxon idref="EU2P22"/>
			TCTATATTCCACATTTCTCCCAATGTCCATTCTATGCATGGTCCAGGACACACTCATTCACCCTCCCCATAGACAGCTCCAAACCACTACCAAGTCACCTAACTATGAATGGTTACAGGACATAAATCTCACTCTCATGTTCTTCCCCCAACAAGTCACCTAACTATGAATGGTTACAGGACATACATTTAACTACCATGT
		</sequence>
		<sequence>
			<taxon idref="EU2P23"/>
			TCTATATTCCACATTTCTCCCAATGTCCATTCTATGCATGGTCCAGGACACACTCATTCACCCTCCCCATAGACAGCTCCAAACCACTACCAAGTCACCTAACTATGAATGGTTACAGGACATAAATCTCACTCTCATGTTCTTCCCCCAACAAGTCACCTAACTATGAATGGTTACAGGACATACATTTAACTACCATGT
		</sequence>
		<sequence>
			<taxon idref="Eu1P03"/>
			TCTATATTCCACATTTCTCCCAATGTCCATTCTATGCATGATCCAGGACACACTCATTCACCCTCCCCATAGACAGCTCTAAACCACTACCAAGTCACCTAACTATGAATGGTTACAGGACATAAATCTCACTCTCATGTTCTTCCCCCAACAAGTCACCTAACTATGAATGGTTACAGGACATACATTTAACTACCATGT
		</sequence>
		<sequence>
			<taxon idref="Eu1P04"/>
			TCTATATTCCACATTTCTCCCAATGTCCATTCTATGCATGATCCAGGACACACTCATTCACCCTCCCCATAGACAGCTCTAAACCACTACCAAGTCACCTAACTATGAATGGTTACAGGACATAAATCTCACTCTCATGTTCTTCCCCCAACAAGTCACCTAACTATGAATGGTTACAGGACATACATTTAACTACCATGT
		</sequence>
		<sequence>
			<taxon idref="Eu1P05"/>
			TCTATATTCCACATTTCTCCCAATGTCCATTCTATGCATGATCCAGGACACACTCATTCACCCTCCCCATAGACAGCTCTAAACCACTACCAAGTCACCTAACTATGAATGGTTACAGGACATAAATCTCACTCTCATGTTCTTCCCCCAACAAGTCACCTAACTATGAATGGTTACAGGACATACATTTAACTACCATGT
		</sequence>
		<sequence>
			<taxon idref="Eu1P06"/>
			TCTATATTCCACATTTCTCCCAATGTCCATTCTATGCATGATCCAGGACACACTCATTCACCCTCCCCATAGACAGCTCTAAACCACTACCAAGTCACCTAACTATGAATGGTTACAGGACATAAATCTCACTCTCATGTTCTTCCCCCAACAAGTCACCTAACTATGAATGGTTACAGGACATACATTTAACTACCATGT
		</sequence>
		<sequence>
			<taxon idref="Eu1P07"/>
			TCTATATTCCACATTTCTCCCAATGTCCATTCTATGCATGATCCAGGACACACTCATTCACCCTCCCCATAGACAGCTCTAAACCACTACCAAGTCACCTAACTATGAATGGTTACAGGACATAAATCTCACTCTCATGTTCTTCCCCCAACAAGTCACCTAACTATGAATGGTTACAGGACATACATTTAACTACCATGT
		</sequence>
		<sequence>
			<taxon idref="EU5P01"/>
			TCTATATTCCACATTTCTCCCAATGTCCATTCTATGCATGATCCAGGACACACTCATTCACCCTCCCCATAGACAGCTCTAAACCACTACCAAGTCACCTAACTATGAATGGTTACAGGACATAAATCTCACTCTCATGTTCTTCCCCCAACAAGTCACCTAACTATGAATGGTTACAGGACATACATTTAACTACCATGT
		</sequence>
		<sequence>
			<taxon idref="EU6P34"/>
			TCTATATTCCACATTTCTCCCAATGTCCATTCTATGCATGATCCAGGACACACTCATTCACCCTCCCCATAGACAGCTCCAAACCACTACCAAGTCACCTAACTATGAATGGTTACAGGACATAAATCTCACTCTCATGTTCTTCCCCCAACAAGTCACCTAACTATGAATGGTTACAGGGCATACATTTAACTACCATGT
		</sequence>
		<sequence>
			<taxon idref="EU7P15"/>
			TCTATATTCCACATTTCTCCCAATGTCCATTCTATGCATGATCCAGGACACACTCATTCATCCTCCCCATAGACAGCTCCAAACCACTACCAAGTCACCTAACTATGAATGGTTACAGGACATAAATCTCACTCTCATGTTCTTCCCCCAACAAGTCACCTAACTATGAATGGTTACAGGACATACATTTAACTACCATGT
		</sequence>
		<sequence>
			<taxon idref="EU4P08"/>
			TCTATATTCCACATTTCTCCCAATGTCCATTCTATGCATGATCCAGGACACACTCATTCACCCTCCCCATAGACAGTTCCAAACCACTACCAAGTCACCTAACTATGAATGGTTACAGGACATAAATCTCACTCTCATGTTCTTCCCCCAACAAGTCACCTAACTATGAATGGTTACAGGACATACATTTAACTACCATGT
		</sequence>
		<sequence>
			<taxon idref="EU4P09"/>
			TCTATATTCCACATTTCTCCCAATGTCCATTCTATGCATGATCCAGGACACACTCATTCACCCTCCCCATAGACAGTTCCAAACCACTACCAAGTCACCTAACTATGAATGGTTACAGGACATAAATCTCACTCTCATGTTCTTCCCCCAACAAGTCACCTAACTATGAATGGTTACAGGACATACATTTAACTACCATGT
		</sequence>
		<sequence>
			<taxon idref="EU7P07"/>
			TCTATATTCCACATTTCTCCCAATGTCCATTCTATGCATGATCCAGGACACACTCATTCACCCTCCCCATAGACAGTTCCAAACCACTACCAAGTCACCTAACTATGAATGGTTACAGGACATAAATCTCACTCTCATGTTCTTCCCCCAACAAGTCACCTAACTATGAATGGTTACAGGACATACATTTAACTACCATGT
		</sequence>
		<sequence>
			<taxon idref="EU7P16"/>
			TCTATATTCCACATTTCTCCCAATGTCCATTCTATGCATGATCCAGGACACACTCATTCACCCTCCCCATAGACAGTTCCAAACCACTACCAAGTCACCTAACTATGAATGGTTACAGGACATAAATCTCACTCTCATGTTCTTCCCCCAACAAGTCACCTAACTATGAATGGTTACAGGACATACATTTAACTACCATGT
		</sequence>
		<sequence>
			<taxon idref="EU7P24"/>
			TCTATATTCCACATTTCTCCCAATGTCCATTCTATGCATGATCCAGGACACACTCATTCACCCTCCCCATAGACAGTTCCAAACCACTACCAAGTCACCTAACTATGAATGGTTACAGGACATAAATCTCACTCTCATGTTCTTCCCCCAACAAGTCACCTAACTATGAATGGTTACAGGACATACATTTAACTACCATGT
		</sequence>
		<sequence>
			<taxon idref="EU4P31"/>
			TCTATATTCCACATTTCTCCCAATGTCCATTCTATGCATGATCCAGGACACACTCATTCACCCTCCCCATAGACAGCTCCAAACCACTACCAAGTCACCTAACTATGAATGGTTACAGGACATAAATCTCACTCTCATGTTCTTCCCCCAACAAGTCACCTAACTATGAATGGTTGCAGGACATACATTTAACTACCATGT
		</sequence>
		<sequence>
			<taxon idref="EU4P32"/>
			TCTATATTCCACATTTCTCCCAATGTCCATTCTATGCATGATCCAGGACACACTCATTCACCCTCCCCATAGACAGCTCCAAACCACTACCAAGTCACCTAACTATGAATGGTTACAGGACATAAATCTCACTCTCATGTTCTTCCCCCAACAAGTCACCTAACTATGAATGGTTGCAGGACATACATTTAACTACCATGT
		</sequence>
		<sequence>
			<taxon idref="EU4P44"/>
			TCTATATTCCACATTTCTCCCAATGTCCATTCTATGCATGATCCAGGACACACTCATTCACCCTCCCCATAGACAGCTCCAAACCACTACCAAGTCACCTAACTATGAATGGTTACAGGACATAAATCTCACTCTCATGTTCTTCCCCCAACAAGTCACCTAACTATGAATGGTTGCAGGACATACATTTAACTACCATGT
		</sequence>
		<sequence>
			<taxon idref="EU4P51"/>
			TCTATATTCCACATTTCTCCCAATGTCCATTCTATGCATGATCCAGGACACACTCATTCACCCTCCCCATAGACAGCTCCAAACCACTACCAAGTCACCTAACTATGAATGGTTACAGGACATAAATCTCACTCTCATGTTCTTCCCCCAACAAGTCACCTAACTATGAATGGTTGCAGGACATACATTTAACTACCATGT
		</sequence>
		<sequence>
			<taxon idref="KF753286"/>
			TCTATATTCCACATTTCTCCCAATGTCCATTCTATGCATGATCCAGGACACACTCATTCACCCTCCCCATAGACAGCTCCAAACCACTACCAAGTCACCTAACTATGAATGGTTACAGGACATAAATCTCACTCTCATGTTCTTCCCCCAACAAGTCACCTAACTATGAATGGTTACAGGACATACATTTAACTACCATGT
		</sequence>
		<sequence>
			<taxon idref="KF753285"/>
			TCTATATTCCACATTTCTCCCAATGTCCATTCTATGCATGATCCAGGACACACTCATTCACCCTCCCCATAGACAGCTCCAAACCACTACCAAGTCACCTAACTATGAATGGTTACAGGACATAAATCTCACTCTCATGTTCTTCCCCCAACAAGTCACCTAACTATGAATGGTTACAGGACATACATTTAACTACCATGT
		</sequence>
		<sequence>
			<taxon idref="KF753284"/>
			TCTATATTCCACATTTCTCCCAATGTCCATTCTATGCATGATCCAGGACACACTCATTCACCCTCCCCATAGACAGCTCCAAACCACTACCAAGTCACCTAACTATGAATGGTTACAGGACATAAATCTCACTCTCATGTTCTTCCCCCAACAAGTCACCTAACTATGAATGGTTACAGGACATACATTTAACTACCATGT
		</sequence>
		<sequence>
			<taxon idref="KF753283"/>
			TCTATATTCCACATTTCTCCCAATGTCCATTCTATGCATGATCCAGGACACACTCATTCACCCTCCCCATAGACAGCTCCAAACCACTACCAAGTCACCTAACTATGAATGGTTACAGGACATAAATCTCACTCTCATGTTCTTCCCCCAACAAGTCACCTAACTATGAATGGTTACAGGACATACATTTAACTACCATGT
		</sequence>
		<sequence>
			<taxon idref="KF753282"/>
			TCTATATTCCACATTTCTCCCAATGTCCATTCTATGCATGATCCAGGACACACTCATTCACCCTCCCCATAGACAGCTCCAAACCACTACCAAGTCACCTAACTATGAATGGTTACAGGACATAAATCTCACTCTCATGTTCTTCCCCCAACAAGTCACCTAACTATGAATGGTTACAGGACATACATTTAACTACCATGT
		</sequence>
		<sequence>
			<taxon idref="KF753281"/>
			TCTATATTCCACATTTCTCCCAATGTCCATTCTATGCATGATCCAGGACACACTCATTCACCCTCCCCATAGACAGCTCCAAACCACTACCAAGTCACCTAACTATGAATGGTTACAGGACATAAATCTCACTCTCATGTTCTTCCCCCAACAAGTCACCTAACTATGAATGGTTACAGGACATACATTTAACTACCATGT
		</sequence>
		<sequence>
			<taxon idref="KF753280"/>
			TCTATATTCCACATTTCTCCCAATGTCCATTCTATGCATGATCCAGGACACACTCATTCACCCTCCCCATAGACAGCTCCAAACCACTACCAAGTCACCTAACTATGAATGGTTACAGGACATAAATCTCACTCTCATGTTCTTCCCCCAACAAGTCACCTAACTATGAATGGTTACAGGACATACATTTAACTACCATGT
		</sequence>
		<sequence>
			<taxon idref="KF753279"/>
			TCTATATTCCACATTTCTCCCAATGTCCATTCTATGCATGATCCAGGACACACTCATTCACCCTCCCCATAGACAGCTCCAAACCACTACCAAGTCACCTAACTATGAATGGTTACAGGACATAAATCTCACTCTCATGTTCTTCCCCCAACAAGTCACCTAACTATGAATGGTTACAGGACATACATTTAACTACCATGT
		</sequence>
		<sequence>
			<taxon idref="KF753278"/>
			TCTATATTCCACATTTCTCCCAATGTCCATTCTATGCATGATCCAGGACACACTCATTCACCCTCCCCATAGACAGCTCCAAACCACTACCAAGTCACCTAACTATGAATGGTTACAGGACATAAATCTCACTCTCATGTTCTTCCCCCAACAAGTCACCTAACTATGAATGGTTACAGGACATACATTTAACTACCATGT
		</sequence>
		<sequence>
			<taxon idref="KF753277"/>
			TCTATATTCCACATTTCTCCCAATGTCCATTCTATGCATGATCCAGGACACACTCATTCACCCTCCCCATAGACAGCTCCAAACCACTACCAAGTCACCTAACTATGAATGGTTACAGGACATAAATCTCACTCTCATGTTCTTCCCCCAACAAGTCACCTAACTATGAATGGTTACAGGACATACATTTAACTACCATGT
		</sequence>
		<sequence>
			<taxon idref="KF753276"/>
			TCTATATTCCACATTTCTCCCAATGTCCATTCTATGCATGATCCAGGACACACTCATTCACCCTCCCCATAGACAGCTCCAAACCACTACCAAGTCACCTAACTATGAATGGTTACAGGACATAAATCTCACTCTCATGTTCTTCCCCCAACAAGTCACCTAACTATGAATGGTTACAGGACATACATTTAACTACCATGT
		</sequence>
		<sequence>
			<taxon idref="KF753275"/>
			TCTATATTCCACATTTCTCCCAATGTCCATTCTATGCATGATCCAGGACACACTCATTCACCCTCCCCATAGACAGCTCCAAACCACTACCAAGTCACCTAACTATGAATGGTTACAGGACATAAATCTCACTCTCATGTTCTTCCCCCAACAAGTCACCTAACTATGAATGGTTACAGGACATACATTTAACTACCATGT
		</sequence>
		<sequence>
			<taxon idref="KF753274"/>
			TCTATATTCCACATTTCTCCCAATGTCCATTCTATGCATGATCCAGGACACACTCATTCACCCTCCCCATAGACAGCTCCAAACCACTACCAAGTCACCTAACTATGAATGGTTACAGGACATAAATCTCACTCTCATGTTCTTCCCCCAACAAGTCACCTAACTATGAATGGTTACAGGACATACATTTAACTACCATGT
		</sequence>
		<sequence>
			<taxon idref="KF753273"/>
			TCTATATTCCACATTTCTCCCAATGTCCATTCTATGCATGATCCAGGACACACTCATTCACCCTCCCCATAGACAGCTCCAAACCACTACCAAGTCACCTAACTATGAATGGTTACAGGACATAAATCTCACTCTCATGTTCTTCCCCCAACAAGTCACCTAACTATGAATGGTTACAGGACATACATTTAACTACCATGT
		</sequence>
		<sequence>
			<taxon idref="KF753272"/>
			TCTATATTCCACATTTCTCCCAATGTCCATTCTATGCATGATCCAGGACACACTCATTCACCCTCCCCATAGACAGCTCCAAACCACTACCAAGTCACCTAACTATGAATGGTTACAGGACATAAATCTCACTCTCATGTTCTTCCCCCAACAAGTCACCTAACTATGAATGGTTACAGGACATACATTTAACTACCATGT
		</sequence>
		<sequence>
			<taxon idref="KF753271"/>
			TCTATATTCCACATTTCTCCCAATGTCCATTCTATGCATGATCCAGGACACACTCATTCACCCTCCCCATAGACAGCTCCAAACCACTACCAAGTCACCTAACTATGAATGGTTACAGGACATAAATCTCACTCTCATGTTCTTCCCCCAACAAGTCACCTAACTATGAATGGTTACAGGACATACATTTAACTACCATGT
		</sequence>
		<sequence>
			<taxon idref="KF753270"/>
			TCTATATTCCACATTTCTCCCAATGTCCATTCTATGCATGATCCAGGACACACTCATTCACCCTCCCCATAGACAGCTCCAAACCACTACCAAGTCACCTAACTATGAATGGTTACAGGACATAAATCTCACTCTCATGTTCTTCCCCCAACAAGTCACCTAACTATGAATGGTTACAGGACATACATTTAACTACCATGT
		</sequence>
		<sequence>
			<taxon idref="KF753269"/>
			TCTATATTCCACATTTCTCCCAATGTCCATTCTATGCATGATCCAGGACACACTCATTCACCCTCCCCATAGACAGCTCCAAACCACTACCAAGTCACCTAACTATGAATGGTTACAGGACATAAATCTCACTCTCATGTTCTTCCCCCAACAAGTCACCTAACTATGAATGGTTACAGGACATACATTTAACTACCATGT
		</sequence>
		<sequence>
			<taxon idref="KF753268"/>
			TCTATATTCCACATTTCTCCCAATGTCCATTCTATGCATGATCCAGGACACACTCATTCACCCTCCCCATAGACAGCTCCAAACCACTACCAAGTCACCTAACTATGAATGGTTACAGGACATAAATCTCACTCTCATGTTCTTCCCCCAACAAGTCACCTAACTATGAATGGTTACAGGACATACATTTAACTACCATGT
		</sequence>
		<sequence>
			<taxon idref="KF753267"/>
			TCTATATTCCACATTTCTCCCAATGTCCATTCTATGCATGATCCAGGACACACTCATTCACCCTCCCCATAGACAGCTCCAAACCACTACCAAGTCACCTAACTATGAATGGTTACAGGACATAAATCTCACTCTCATGTTCTTCCCCCAACAAGTCACCTAACTATGAATGGTTACAGGACATACATTTAACTACCATGT
		</sequence>
		<sequence>
			<taxon idref="KF753266"/>
			TCTATATTCCACATTTCTCCCAATGTCCATTCTATGCATGATCCAGGACACACTCATTCACCCTCCCCATAGACAGCTCCAAACCACTACCAAGTCACCTAACTATGAATGGTTACAGGACATAAATCTCACTCTCATGTTCTTCCCCCAACAAGTCACCTAACTATGAATGGTTACAGGACATACATTTAACTACCATGT
		</sequence>
		<sequence>
			<taxon idref="KF753265"/>
			TCTATATTCCACATTTCTCCCAATGTCCATTCTATGCATGATCCAGGACACACTCATTCACCCTCCCCATAGACAGCTCCAAACCACTACCAAGTCACCTAACTATGAATGGTTACAGGACATAAATCTCACTCTCATGTTCTTCCCCCAACAAGTCACCTAACTATGAATGGTTACAGGACATACATTTAACTACCATGT
		</sequence>
		<sequence>
			<taxon idref="KF753264"/>
			TCTATATTCCACATTTCTCCCAATGTCCATTCTATGCATGATCCAGGACACACTCATTCACCCTCCCCATAGACAGCTCCAAACCACTACCAAGTCACCTAACTATGAATGGTTACAGGACATAAATCTCACTCTCATGTTCTTCCCCCAACAAGTCACCTAACTATGAATGGTTACAGGACATACATTTAACTACCATGT
		</sequence>
		<sequence>
			<taxon idref="KF753263"/>
			TCTATATTCCACATTTCTCCCAATGTCCATTCTATGCATGATCCAGGACACACTCATTCACCCTCCCCATAGACAGCTCCAAACCACTACCAAGTCACCTAACTATGAATGGTTACAGGACATAAATCTCACTCTCATGTTCTTCCCCCAACAAGTCACCTAACTATGAATGGTTACAGGACATACATTTAACTACCATGT
		</sequence>
		<sequence>
			<taxon idref="KF753262"/>
			TCTATATTCCACATTTCTCCCAATGTCCATTCTATGCATGATCCAGGACACACTCATTCACCCTCCCCATAGACAGCTCCAAACCACTACCAAGTCACCTAACTATGAATGGTTACAGGACATAAATCTCACTCTCATGTTCTTCCCCCAACAAGTCACCTAACTATGAATGGTTACAGGACATACATTTAACTACCATGT
		</sequence>
		<sequence>
			<taxon idref="KF753261"/>
			TCTATATTCCACATTTCTCCCAATGTCCATTCTATGCATGATCCAGGACACACTCATTCACCCTCCCCATAGACAGCTCCAAACCACTACCAAGTCACCTAACTATGAATGGTTACAGGACATAAATCTCACTCTCATGTTCTTCCCCCAACAAGTCACCTAACTATGAATGGTTACAGGACATACATTTAACTACCATGT
		</sequence>
		<sequence>
			<taxon idref="KF753260"/>
			TCTATATTCCACATTTCTCCCAATGTCCATTCTATGCATGATCCAGGACACACTCATTCACCCTCCCCATAGACAGCTCCAAACCACTACCAAGTCACCTAACTATGAATGGTTACAGGACATAAATCTCACTCTCATGTTCTTCCCCCAACAAGTCACCTAACTATGAATGGTTACAGGACATACATTTAACTACCATGT
		</sequence>
		<sequence>
			<taxon idref="KF753259"/>
			TCTATATTCCACATTTCTCCCAATGTCCATTCTATGCATGATCCAGGACACACTCATTCACCCTCCCCATAGACAGCTCCAAACCACTACCAAGTCACCTAACTATGAATGGTTACAGGACATAAATCTCACTCTCATGTTCTTCCCCCAACAAGTCACCTAACTATGAATGGTTACAGGACATACATTTAACTACCATGT
		</sequence>
		<sequence>
			<taxon idref="KF753258"/>
			TCTATATTCCACATTTCTCCCAATGTCCATTCTATGCATGATCCAGGACACACTCATTCACCCTCCCCATAGACAGCTCCAAACCACTACCAAGTCACCTAACTATGAATGGTTACAGGACATAAATCTCACTCTCATGTTCTTCCCCCAACAAGTCACCTAACTATGAATGGTTACAGGACATACATTTAACTACCATGT
		</sequence>
		<sequence>
			<taxon idref="KF753257"/>
			TCTATATTCCACATTTCTCCCAATGTCCATTCTATGCATGATCCAGGACACACTCATTCACCCTCCCCATAGACAGCTCCAAACCACTACCAAGTCACCTAACTATGAATGGTTACAGGACATAAATCTCACTCTCATGTTCTTCCCCCAACAAGTCACCTAACTATGAATGGTTACAGGACATACATTTAACTACCATGT
		</sequence>
		<sequence>
			<taxon idref="KF753256"/>
			TCTATATTCCACATTTCTCCCAATGTCCATTCTATGCATGATCCAGGACACACTCATTCACCCTCCCCATAGACAGCTCCAAACCACTACCAAGTCACCTAACTATGAATGGTTACAGGACATAAATCTCACTCTCATGTTCTTCCCCCAACAAGTCACCTAACTATGAATGGTTACAGGACATACATTTAACTACCATGT
		</sequence>
		<sequence>
			<taxon idref="KF753255"/>
			TCTATATTCCACATTTCTCCCAATGTCCATTCTATGCATGATCCAGGACACACTCATTCACCCTCCCCATAGACAGCTCCAAACCACTACCAAGTCACCTAACTATGAATGGTTACAGGACATAAATCTCACTCTCATGTTCTTCCCCCAACAAGTCACCTAACTATGAATGGTTACAGGACATACATTTAACTACCATGT
		</sequence>
		<sequence>
			<taxon idref="KF753254"/>
			TCTATATTCCACATTTCTCCCAATGTCCATTCTATGCATGATCCAGGACACACTCATTCACCCTCCCCATAGACAGCTCCAAACCACTACCAAGTCACCTAACTATGAATGGTTACAGGACATAAATCTCACTCTCATGTTCTTCCCCCAACAAGTCACCTAACTATGAATGGTTACAGGACATACATTTAACTACCATGT
		</sequence>
		<sequence>
			<taxon idref="KF753253"/>
			TCTATATTCCACATTTCTCCCAATGTCCATTCTATGCATGATCCAGGACACACTCATTCACCCTCCCCATAGACAGCTCCAAACCACTACCAAGTCACCTAACTATGAATGGTTACAGGACATAAATCTCACTCTCATGTTCTTCCCCCAACAAGTCACCTAACTATGAATGGTTACAGGACATACATTTAACTACCATGT
		</sequence>
		<sequence>
			<taxon idref="KF753252"/>
			TCTATATTCCACATTTCTCCCAATGTCCATTCTATGCATGATCCAGGACACACTCATTCACCCTCCCCATAGACAGCTCCAAACCACTACCAAGTCACCTAACTATGAATGGTTACAGGACATAAATCTCACTCTCATGTTCTTCCCCCAACAAGTCACCTAACTATGAATGGTTACAGGACATACATTTAACTACCATGT
		</sequence>
		<sequence>
			<taxon idref="KF753251"/>
			TCTATATTCCACATTTCTCCCAATGTCCATTCTATGCATGATCCAGGACACACTCATTCACCCTCCCCATAGACAGCTCCAAACCACTACCAAGTCACCTAACTATGAATGGTTACAGGACATAAATCTCACTCTCATGTTCTTCCCCCAACAAGTCACCTAACTATGAATGGTTACAGGACATACATTTAACTACCATGT
		</sequence>
		<sequence>
			<taxon idref="Eu1P01"/>
			TCTATATTCCACATTTCTCCCAATGTCCATTCTATGCATGATCCAGGACACACTCATTCACCCTCCCCATAGACAGCTCCAAACCACTACCAAGTCACCTAACTATGAATGGTTACAGGACATAAATCTCACTCTCATGTTCTTCCCCCAACAAGTCACCTAACTATGAATGGTTACAGGACATACATTTAACTACCATGT
		</sequence>
		<sequence>
			<taxon idref="Eu1P08"/>
			TCTATATTCCACATTTCTCCCAATGTCCATTCTATGCATGATCCAGGACACACTCATTCACCCTCCCCATAGACAGCTCCAAACCACTACCAAGTCACCTAACTATGAATGGTTACAGGACATAAATCTCACTCTCATGTTCTTCCCCCAACAAGTCACCTAACTATGAATGGTTACAGGACATACATTTAACTACCATGT
		</sequence>
		<sequence>
			<taxon idref="Eu1P09"/>
			TCTATATTCCACATTTCTCCCAATGTCCATTCTATGCATGATCCAGGACACACTCATTCACCCTCCCCATAGACAGCTCCAAACCACTACCAAGTCACCTAACTATGAATGGTTACAGGACATAAATCTCACTCTCATGTTCTTCCCCCAACAAGTCACCTAACTATGAATGGTTACAGGACATACATTTAACTACCATGT
		</sequence>
		<sequence>
			<taxon idref="Eu1P10"/>
			TCTATATTCCACATTTCTCCCAATGTCCATTCTATGCATGATCCAGGACACACTCATTCACCCTCCCCATAGACAGCTCCAAACCACTACCAAGTCACCTAACTATGAATGGTTACAGGACATAAATCTCACTCTCATGTTCTTCCCCCAACAAGTCACCTAACTATGAATGGTTACAGGACATACATTTAACTACCATGT
		</sequence>
		<sequence>
			<taxon idref="Eu1P11"/>
			TCTATATTCCACATTTCTCCCAATGTCCATTCTATGCATGATCCAGGACACACTCATTCACCCTCCCCATAGACAGCTCCAAACCACTACCAAGTCACCTAACTATGAATGGTTACAGGACATAAATCTCACTCTCATGTTCTTCCCCCAACAAGTCACCTAACTATGAATGGTTACAGGACATACATTTAACTACCATGT
		</sequence>
		<sequence>
			<taxon idref="Eu1P12"/>
			TCTATATTCCACATTTCTCCCAATGTCCATTCTATGCATGATCCAGGACACACTCATTCACCCTCCCCATAGACAGCTCCAAACCACTACCAAGTCACCTAACTATGAATGGTTACAGGACATAAATCTCACTCTCATGTTCTTCCCCCAACAAGTCACCTAACTATGAATGGTTACAGGACATACATTTAACTACCATGT
		</sequence>
		<sequence>
			<taxon idref="Eu1P13"/>
			TCTATATTCCACATTTCTCCCAATGTCCATTCTATGCATGATCCAGGACACACTCATTCACCCTCCCCATAGACAGCTCCAAACCACTACCAAGTCACCTAACTATGAATGGTTACAGGACATAAATCTCACTCTCATGTTCTTCCCCCAACAAGTCACCTAACTATGAATGGTTACAGGACATACATTTAACTACCATGT
		</sequence>
		<sequence>
			<taxon idref="Eu1P14"/>
			TCTATATTCCACATTTCTCCCAATGTCCATTCTATGCATGATCCAGGACACACTCATTCACCCTCCCCATAGACAGCTCCAAACCACTACCAAGTCACCTAACTATGAATGGTTACAGGACATAAATCTCACTCTCATGTTCTTCCCCCAACAAGTCACCTAACTATGAATGGTTACAGGACATACATTTAACTACCATGT
		</sequence>
		<sequence>
			<taxon idref="Eu1P15"/>
			TCTATATTCCACATTTCTCCCAATGTCCATTCTATGCATGATCCAGGACACACTCATTCACCCTCCCCATAGACAGCTCCAAACCACTACCAAGTCACCTAACTATGAATGGTTACAGGACATAAATCTCACTCTCATGTTCTTCCCCCAACAAGTCACCTAACTATGAATGGTTACAGGACATACATTTAACTACCATGT
		</sequence>
		<sequence>
			<taxon idref="Eu1P16"/>
			TCTATATTCCACATTTCTCCCAATGTCCATTCTATGCATGATCCAGGACACACTCATTCACCCTCCCCATAGACAGCTCCAAACCACTACCAAGTCACCTAACTATGAATGGTTACAGGACATAAATCTCACTCTCATGTTCTTCCCCCAACAAGTCACCTAACTATGAATGGTTACAGGACATACATTTAACTACCATGT
		</sequence>
		<sequence>
			<taxon idref="Eu1P17"/>
			TCTATATTCCACATTTCTCCCAATGTCCATTCTATGCATGATCCAGGACACACTCATTCACCCTCCCCATAGACAGCTCCAAACCACTACCAAGTCACCTAACTATGAATGGTTACAGGACATAAATCTCACTCTCATGTTCTTCCCCCAACAAGTCACCTAACTATGAATGGTTACAGGACATACATTTAACTACCATGT
		</sequence>
		<sequence>
			<taxon idref="Eu1P18"/>
			TCTATATTCCACATTTCTCCCAATGTCCATTCTATGCATGATCCAGGACACACTCATTCACCCTCCCCATAGACAGCTCCAAACCACTACCAAGTCACCTAACTATGAATGGTTACAGGACATAAATCTCACTCTCATGTTCTTCCCCCAACAAGTCACCTAACTATGAATGGTTACAGGACATACATTTAACTACCATGT
		</sequence>
		<sequence>
			<taxon idref="Eu1P19"/>
			TCTATATTCCACATTTCTCCCAATGTCCATTCTATGCATGATCCAGGACACACTCATTCACCCTCCCCATAGACAGCTCCAAACCACTACCAAGTCACCTAACTATGAATGGTTACAGGACATAAATCTCACTCTCATGTTCTTCCCCCAACAAGTCACCTAACTATGAATGGTTACAGGACATACATTTAACTACCATGT
		</sequence>
		<sequence>
			<taxon idref="Eu1P20"/>
			TCTATATTCCACATTTCTCCCAATGTCCATTCTATGCATGATCCAGGACACACTCATTCACCCTCCCCATAGACAGCTCCAAACCACTACCAAGTCACCTAACTATGAATGGTTACAGGACATAAATCTCACTCTCATGTTCTTCCCCCAACAAGTCACCTAACTATGAATGGTTACAGGACATACATTTAACTACCATGT
		</sequence>
		<sequence>
			<taxon idref="Eu1P21"/>
			TCTATATTCCACATTTCTCCCAATGTCCATTCTATGCATGATCCAGGACACACTCATTCACCCTCCCCATAGACAGCTCCAAACCACTACCAAGTCACCTAACTATGAATGGTTACAGGACATAAATCTCACTCTCATGTTCTTCCCCCAACAAGTCACCTAACTATGAATGGTTACAGGACATACATTTAACTACCATGT
		</sequence>
		<sequence>
			<taxon idref="Eu1P22"/>
			TCTATATTCCACATTTCTCCCAATGTCCATTCTATGCATGATCCAGGACACACTCATTCACCCTCCCCATAGACAGCTCCAAACCACTACCAAGTCACCTAACTATGAATGGTTACAGGACATAAATCTCACTCTCATGTTCTTCCCCCAACAAGTCACCTAACTATGAATGGTTACAGGACATACATTTAACTACCATGT
		</sequence>
		<sequence>
			<taxon idref="EU2P03"/>
			TCTATATTCCACATTTCTCCCAATGTCCATTCTATGCATGATCCAGGACACACTCATTCACCCTCCCCATAGACAGCTCCAAACCACTACCAAGTCACCTAACTATGAATGGTTACAGGACATAAATCTCACTCTCATGTTCTTCCCCCAACAAGTCACCTAACTATGAATGGTTACAGGACATACATTTAACTACCATGT
		</sequence>
		<sequence>
			<taxon idref="EU2P04"/>
			TCTATATTCCACATTTCTCCCAATGTCCATTCTATGCATGATCCAGGACACACTCATTCACCCTCCCCATAGACAGCTCCAAACCACTACCAAGTCACCTAACTATGAATGGTTACAGGACATAAATCTCACTCTCATGTTCTTCCCCCAACAAGTCACCTAACTATGAATGGTTACAGGACATACATTTAACTACCATGT
		</sequence>
		<sequence>
			<taxon idref="EU2P05"/>
			TCTATATTCCACATTTCTCCCAATGTCCATTCTATGCATGATCCAGGACACACTCATTCACCCTCCCCATAGACAGCTCCAAACCACTACCAAGTCACCTAACTATGAATGGTTACAGGACATAAATCTCACTCTCATGTTCTTCCCCCAACAAGTCACCTAACTATGAATGGTTACAGGACATACATTTAACTACCATGT
		</sequence>
		<sequence>
			<taxon idref="EU2P07"/>
			TCTATATTCCACATTTCTCCCAATGTCCATTCTATGCATGATCCAGGACACACTCATTCACCCTCCCCATAGACAGCTCCAAACCACTACCAAGTCACCTAACTATGAATGGTTACAGGACATAAATCTCACTCTCATGTTCTTCCCCCAACAAGTCACCTAACTATGAATGGTTACAGGACATACATTTAACTACCATGT
		</sequence>
		<sequence>
			<taxon idref="EU2P08"/>
			TCTATATTCCACATTTCTCCCAATGTCCATTCTATGCATGATCCAGGACACACTCATTCACCCTCCCCATAGACAGCTCCAAACCACTACCAAGTCACCTAACTATGAATGGTTACAGGACATAAATCTCACTCTCATGTTCTTCCCCCAACAAGTCACCTAACTATGAATGGTTACAGGACATACATTTAACTACCATGT
		</sequence>
		<sequence>
			<taxon idref="EU2P09"/>
			TCTATATTCCACATTTCTCCCAATGTCCATTCTATGCATGATCCAGGACACACTCATTCACCCTCCCCATAGACAGCTCCAAACCACTACCAAGTCACCTAACTATGAATGGTTACAGGACATAAATCTCACTCTCATGTTCTTCCCCCAACAAGTCACCTAACTATGAATGGTTACAGGACATACATTTAACTACCATGT
		</sequence>
		<sequence>
			<taxon idref="EU2P10"/>
			TCTATATTCCACATTTCTCCCAATGTCCATTCTATGCATGATCCAGGACACACTCATTCACCCTCCCCATAGACAGCTCCAAACCACTACCAAGTCACCTAACTATGAATGGTTACAGGACATAAATCTCACTCTCATGTTCTTCCCCCAACAAGTCACCTAACTATGAATGGTTACAGGACATACATTTAACTACCATGT
		</sequence>
		<sequence>
			<taxon idref="EU2P11"/>
			TCTATATTCCACATTTCTCCCAATGTCCATTCTATGCATGATCCAGGACACACTCATTCACCCTCCCCATAGACAGCTCCAAACCACTACCAAGTCACCTAACTATGAATGGTTACAGGACATAAATCTCACTCTCATGTTCTTCCCCCAACAAGTCACCTAACTATGAATGGTTACAGGACATACATTTAACTACCATGT
		</sequence>
		<sequence>
			<taxon idref="EU2P12"/>
			TCTATATTCCACATTTCTCCCAATGTCCATTCTATGCATGATCCAGGACACACTCATTCACCCTCCCCATAGACAGCTCCAAACCACTACCAAGTCACCTAACTATGAATGGTTACAGGACATAAATCTCACTCTCATGTTCTTCCCCCAACAAGTCACCTAACTATGAATGGTTACAGGACATACATTTAACTACCATGT
		</sequence>
		<sequence>
			<taxon idref="EU2P13"/>
			TCTATATTCCACATTTCTCCCAATGTCCATTCTATGCATGATCCAGGACACACTCATTCACCCTCCCCATAGACAGCTCCAAACCACTACCAAGTCACCTAACTATGAATGGTTACAGGACATAAATCTCACTCTCATGTTCTTCCCCCAACAAGTCACCTAACTATGAATGGTTACAGGACATACATTTAACTACCATGT
		</sequence>
		<sequence>
			<taxon idref="EU2P14"/>
			TCTATATTCCACATTTCTCCCAATGTCCATTCTATGCATGATCCAGGACACACTCATTCACCCTCCCCATAGACAGCTCCAAACCACTACCAAGTCACCTAACTATGAATGGTTACAGGACATAAATCTCACTCTCATGTTCTTCCCCCAACAAGTCACCTAACTATGAATGGTTACAGGACATACATTTAACTACCATGT
		</sequence>
		<sequence>
			<taxon idref="EU2P15"/>
			TCTATATTCCACATTTCTCCCAATGTCCATTCTATGCATGATCCAGGACACACTCATTCACCCTCCCCATAGACAGCTCCAAACCACTACCAAGTCACCTAACTATGAATGGTTACAGGACATAAATCTCACTCTCATGTTCTTCCCCCAACAAGTCACCTAACTATGAATGGTTACAGGACATACATTTAACTACCATGT
		</sequence>
		<sequence>
			<taxon idref="EU2P16"/>
			TCTATATTCCACATTTCTCCCAATGTCCATTCTATGCATGATCCAGGACACACTCATTCACCCTCCCCATAGACAGCTCCAAACCACTACCAAGTCACCTAACTATGAATGGTTACAGGACATAAATCTCACTCTCATGTTCTTCCCCCAACAAGTCACCTAACTATGAATGGTTACAGGACATACATTTAACTACCATGT
		</sequence>
		<sequence>
			<taxon idref="EU2P17"/>
			TCTATATTCCACATTTCTCCCAATGTCCATTCTATGCATGATCCAGGACACACTCATTCACCCTCCCCATAGACAGCTCCAAACCACTACCAAGTCACCTAACTATGAATGGTTACAGGACATAAATCTCACTCTCATGTTCTTCCCCCAACAAGTCACCTAACTATGAATGGTTACAGGACATACATTTAACTACCATGT
		</sequence>
		<sequence>
			<taxon idref="EU2P18"/>
			TCTATATTCCACATTTCTCCCAATGTCCATTCTATGCATGATCCAGGACACACTCATTCACCCTCCCCATAGACAGCTCCAAACCACTACCAAGTCACCTAACTATGAATGGTTACAGGACATAAATCTCACTCTCATGTTCTTCCCCCAACAAGTCACCTAACTATGAATGGTTACAGGACATACATTTAACTACCATGT
		</sequence>
		<sequence>
			<taxon idref="EU2P19"/>
			TCTATATTCCACATTTCTCCCAATGTCCATTCTATGCATGATCCAGGACACACTCATTCACCCTCCCCATAGACAGCTCCAAACCACTACCAAGTCACCTAACTATGAATGGTTACAGGACATAAATCTCACTCTCATGTTCTTCCCCCAACAAGTCACCTAACTATGAATGGTTACAGGACATACATTTAACTACCATGT
		</sequence>
		<sequence>
			<taxon idref="EU2P20"/>
			TCTATATTCCACATTTCTCCCAATGTCCATTCTATGCATGATCCAGGACACACTCATTCACCCTCCCCATAGACAGCTCCAAACCACTACCAAGTCACCTAACTATGAATGGTTACAGGACATAAATCTCACTCTCATGTTCTTCCCCCAACAAGTCACCTAACTATGAATGGTTACAGGACATACATTTAACTACCATGT
		</sequence>
		<sequence>
			<taxon idref="EU2P24"/>
			TCTATATTCCACATTTCTCCCAATGTCCATTCTATGCATGATCCAGGACACACTCATTCACCCTCCCCATAGACAGCTCCAAACCACTACCAAGTCACCTAACTATGAATGGTTACAGGACATAAATCTCACTCTCATGTTCTTCCCCCAACAAGTCACCTAACTATGAATGGTTACAGGACATACATTTAACTACCATGT
		</sequence>
		<sequence>
			<taxon idref="EU2P25"/>
			TCTATATTCCACATTTCTCCCAATGTCCATTCTATGCATGATCCAGGACACACTCATTCACCCTCCCCATAGACAGCTCCAAACCACTACCAAGTCACCTAACTATGAATGGTTACAGGACATAAATCTCACTCTCATGTTCTTCCCCCAACAAGTCACCTAACTATGAATGGTTACAGGACATACATTTAACTACCATGT
		</sequence>
		<sequence>
			<taxon idref="EU2P26"/>
			TCTATATTCCACATTTCTCCCAATGTCCATTCTATGCATGATCCAGGACACACTCATTCACCCTCCCCATAGACAGCTCCAAACCACTACCAAGTCACCTAACTATGAATGGTTACAGGACATAAATCTCACTCTCATGTTCTTCCCCCAACAAGTCACCTAACTATGAATGGTTACAGGACATACATTTAACTACCATGT
		</sequence>
		<sequence>
			<taxon idref="EU2P27"/>
			TCTATATTCCACATTTCTCCCAATGTCCATTCTATGCATGATCCAGGACACACTCATTCACCCTCCCCATAGACAGCTCCAAACCACTACCAAGTCACCTAACTATGAATGGTTACAGGACATAAATCTCACTCTCATGTTCTTCCCCCAACAAGTCACCTAACTATGAATGGTTACAGGACATACATTTAACTACCATGT
		</sequence>
		<sequence>
			<taxon idref="EU2P28"/>
			TCTATATTCCACATTTCTCCCAATGTCCATTCTATGCATGATCCAGGACACACTCATTCACCCTCCCCATAGACAGCTCCAAACCACTACCAAGTCACCTAACTATGAATGGTTACAGGACATAAATCTCACTCTCATGTTCTTCCCCCAACAAGTCACCTAACTATGAATGGTTACAGGACATACATTTAACTACCATGT
		</sequence>
		<sequence>
			<taxon idref="EU2P29"/>
			TCTATATTCCACATTTCTCCCAATGTCCATTCTATGCATGATCCAGGACACACTCATTCACCCTCCCCATAGACAGCTCCAAACCACTACCAAGTCACCTAACTATGAATGGTTACAGGACATAAATCTCACTCTCATGTTCTTCCCCCAACAAGTCACCTAACTATGAATGGTTACAGGACATACATTTAACTACCATGT
		</sequence>
		<sequence>
			<taxon idref="EU2P30"/>
			TCTATATTCCACATTTCTCCCAATGTCCATTCTATGCATGATCCAGGACACACTCATTCACCCTCCCCATAGACAGCTCCAAACCACTACCAAGTCACCTAACTATGAATGGTTACAGGACATAAATCTCACTCTCATGTTCTTCCCCCAACAAGTCACCTAACTATGAATGGTTACAGGACATACATTTAACTACCATGT
		</sequence>
		<sequence>
			<taxon idref="EU2P31"/>
			TCTATATTCCACATTTCTCCCAATGTCCATTCTATGCATGATCCAGGACACACTCATTCACCCTCCCCATAGACAGCTCCAAACCACTACCAAGTCACCTAACTATGAATGGTTACAGGACATAAATCTCACTCTCATGTTCTTCCCCCAACAAGTCACCTAACTATGAATGGTTACAGGACATACATTTAACTACCATGT
		</sequence>
		<sequence>
			<taxon idref="EU2P34"/>
			TCTATATTCCACATTTCTCCCAATGTCCATTCTATGCATGATCCAGGACACACTCATTCACCCTCCCCATAGACAGCTCCAAACCACTACCAAGTCACCTAACTATGAATGGTTACAGGACATAAATCTCACTCTCATGTTCTTCCCCCAACAAGTCACCTAACTATGAATGGTTACAGGACATACATTTAACTACCATGT
		</sequence>
		<sequence>
			<taxon idref="EU2P35"/>
			TCTATATTCCACATTTCTCCCAATGTCCATTCTATGCATGATCCAGGACACACTCATTCACCCTCCCCATAGACAGCTCCAAACCACTACCAAGTCACCTAACTATGAATGGTTACAGGACATAAATCTCACTCTCATGTTCTTCCCCCAACAAGTCACCTAACTATGAATGGTTACAGGACATACATTTAACTACCATGT
		</sequence>
		<sequence>
			<taxon idref="EU2P36"/>
			TCTATATTCCACATTTCTCCCAATGTCCATTCTATGCATGATCCAGGACACACTCATTCACCCTCCCCATAGACAGCTCCAAACCACTACCAAGTCACCTAACTATGAATGGTTACAGGACATAAATCTCACTCTCATGTTCTTCCCCCAACAAGTCACCTAACTATGAATGGTTACAGGACATACATTTAACTACCATGT
		</sequence>
		<sequence>
			<taxon idref="EU2P37"/>
			TCTATATTCCACATTTCTCCCAATGTCCATTCTATGCATGATCCAGGACACACTCATTCACCCTCCCCATAGACAGCTCCAAACCACTACCAAGTCACCTAACTATGAATGGTTACAGGACATAAATCTCACTCTCATGTTCTTCCCCCAACAAGTCACCTAACTATGAATGGTTACAGGACATACATTTAACTACCATGT
		</sequence>
		<sequence>
			<taxon idref="EU4P01"/>
			TCTATATTCCACATTTCTCCCAATGTCCATTCTATGCATGATCCAGGACACACTCATTCACCCTCCCCATAGACAGCTCCAAACCACTACCAAGTCACCTAACTATGAATGGTTACAGGACATAAATCTCACTCTCATGTTCTTCCCCCAACAAGTCACCTAACTATGAATGGTTACAGGACATACATTTAACTACCATGT
		</sequence>
		<sequence>
			<taxon idref="EU4P02"/>
			TCTATATTCCACATTTCTCCCAATGTCCATTCTATGCATGATCCAGGACACACTCATTCACCCTCCCCATAGACAGCTCCAAACCACTACCAAGTCACCTAACTATGAATGGTTACAGGACATAAATCTCACTCTCATGTTCTTCCCCCAACAAGTCACCTAACTATGAATGGTTACAGGACATACATTTAACTACCATGT
		</sequence>
		<sequence>
			<taxon idref="EU4P03"/>
			TCTATATTCCACATTTCTCCCAATGTCCATTCTATGCATGATCCAGGACACACTCATTCACCCTCCCCATAGACAGCTCCAAACCACTACCAAGTCACCTAACTATGAATGGTTACAGGACATAAATCTCACTCTCATGTTCTTCCCCCAACAAGTCACCTAACTATGAATGGTTACAGGACATACATTTAACTACCATGT
		</sequence>
		<sequence>
			<taxon idref="EU4P04"/>
			TCTATATTCCACATTTCTCCCAATGTCCATTCTATGCATGATCCAGGACACACTCATTCACCCTCCCCATAGACAGCTCCAAACCACTACCAAGTCACCTAACTATGAATGGTTACAGGACATAAATCTCACTCTCATGTTCTTCCCCCAACAAGTCACCTAACTATGAATGGTTACAGGACATACATTTAACTACCATGT
		</sequence>
		<sequence>
			<taxon idref="EU4P06"/>
			TCTATATTCCACATTTCTCCCAATGTCCATTCTATGCATGATCCAGGACACACTCATTCACCCTCCCCATAGACAGCTCCAAACCACTACCAAGTCACCTAACTATGAATGGTTACAGGACATAAATCTCACTCTCATGTTCTTCCCCCAACAAGTCACCTAACTATGAATGGTTACAGGACATACATTTAACTACCATGT
		</sequence>
		<sequence>
			<taxon idref="EU4P10"/>
			TCTATATTCCACATTTCTCCCAATGTCCATTCTATGCATGATCCAGGACACACTCATTCACCCTCCCCATAGACAGCTCCAAACCACTACCAAGTCACCTAACTATGAATGGTTACAGGACATAAATCTCACTCTCATGTTCTTCCCCCAACAAGTCACCTAACTATGAATGGTTACAGGACATACATTTAACTACCATGT
		</sequence>
		<sequence>
			<taxon idref="EU4P11"/>
			TCTATATTCCACATTTCTCCCAATGTCCATTCTATGCATGATCCAGGACACACTCATTCACCCTCCCCATAGACAGCTCCAAACCACTACCAAGTCACCTAACTATGAATGGTTACAGGACATAAATCTCACTCTCATGTTCTTCCCCCAACAAGTCACCTAACTATGAATGGTTACAGGACATACATTTAACTACCATGT
		</sequence>
		<sequence>
			<taxon idref="EU4P12"/>
			TCTATATTCCACATTTCTCCCAATGTCCATTCTATGCATGATCCAGGACACACTCATTCACCCTCCCCATAGACAGCTCCAAACCACTACCAAGTCACCTAACTATGAATGGTTACAGGACATAAATCTCACTCTCATGTTCTTCCCCCAACAAGTCACCTAACTATGAATGGTTACAGGACATACATTTAACTACCATGT
		</sequence>
		<sequence>
			<taxon idref="EU4P13"/>
			TCTATATTCCACATTTCTCCCAATGTCCATTCTATGCATGATCCAGGACACACTCATTCACCCTCCCCATAGACAGCTCCAAACCACTACCAAGTCACCTAACTATGAATGGTTACAGGACATAAATCTCACTCTCATGTTCTTCCCCCAACAAGTCACCTAACTATGAATGGTTACAGGACATACATTTAACTACCATGT
		</sequence>
		<sequence>
			<taxon idref="EU4P14"/>
			TCTATATTCCACATTTCTCCCAATGTCCATTCTATGCATGATCCAGGACACACTCATTCACCCTCCCCATAGACAGCTCCAAACCACTACCAAGTCACCTAACTATGAATGGTTACAGGACATAAATCTCACTCTCATGTTCTTCCCCCAACAAGTCACCTAACTATGAATGGTTACAGGACATACATTTAACTACCATGT
		</sequence>
		<sequence>
			<taxon idref="EU4P15"/>
			TCTATATTCCACATTTCTCCCAATGTCCATTCTATGCATGATCCAGGACACACTCATTCACCCTCCCCATAGACAGCTCCAAACCACTACCAAGTCACCTAACTATGAATGGTTACAGGACATAAATCTCACTCTCATGTTCTTCCCCCAACAAGTCACCTAACTATGAATGGTTACAGGACATACATTTAACTACCATGT
		</sequence>
		<sequence>
			<taxon idref="EU4P16"/>
			TCTATATTCCACATTTCTCCCAATGTCCATTCTATGCATGATCCAGGACACACTCATTCACCCTCCCCATAGACAGCTCCAAACCACTACCAAGTCACCTAACTATGAATGGTTACAGGACATAAATCTCACTCTCATGTTCTTCCCCCAACAAGTCACCTAACTATGAATGGTTACAGGACATACATTTAACTACCATGT
		</sequence>
		<sequence>
			<taxon idref="EU4P17"/>
			TCTATATTCCACATTTCTCCCAATGTCCATTCTATGCATGATCCAGGACACACTCATTCACCCTCCCCATAGACAGCTCCAAACCACTACCAAGTCACCTAACTATGAATGGTTACAGGACATAAATCTCACTCTCATGTTCTTCCCCCAACAAGTCACCTAACTATGAATGGTTACAGGACATACATTTAACTACCATGT
		</sequence>
		<sequence>
			<taxon idref="EU4P18"/>
			TCTATATTCCACATTTCTCCCAATGTCCATTCTATGCATGATCCAGGACACACTCATTCACCCTCCCCATAGACAGCTCCAAACCACTACCAAGTCACCTAACTATGAATGGTTACAGGACATAAATCTCACTCTCATGTTCTTCCCCCAACAAGTCACCTAACTATGAATGGTTACAGGACATACATTTAACTACCATGT
		</sequence>
		<sequence>
			<taxon idref="EU4P19"/>
			TCTATATTCCACATTTCTCCCAATGTCCATTCTATGCATGATCCAGGACACACTCATTCACCCTCCCCATAGACAGCTCCAAACCACTACCAAGTCACCTAACTATGAATGGTTACAGGACATAAATCTCACTCTCATGTTCTTCCCCCAACAAGTCACCTAACTATGAATGGTTACAGGACATACATTTAACTACCATGT
		</sequence>
		<sequence>
			<taxon idref="EU4P20"/>
			TCTATATTCCACATTTCTCCCAATGTCCATTCTATGCATGATCCAGGACACACTCATTCACCCTCCCCATAGACAGCTCCAAACCACTACCAAGTCACCTAACTATGAATGGTTACAGGACATAAATCTCACTCTCATGTTCTTCCCCCAACAAGTCACCTAACTATGAATGGTTACAGGACATACATTTAACTACCATGT
		</sequence>
		<sequence>
			<taxon idref="EU4P21"/>
			TCTATATTCCACATTTCTCCCAATGTCCATTCTATGCATGATCCAGGACACACTCATTCACCCTCCCCATAGACAGCTCCAAACCACTACCAAGTCACCTAACTATGAATGGTTACAGGACATAAATCTCACTCTCATGTTCTTCCCCCAACAAGTCACCTAACTATGAATGGTTACAGGACATACATTTAACTACCATGT
		</sequence>
		<sequence>
			<taxon idref="EU4P22"/>
			TCTATATTCCACATTTCTCCCAATGTCCATTCTATGCATGATCCAGGACACACTCATTCACCCTCCCCATAGACAGCTCCAAACCACTACCAAGTCACCTAACTATGAATGGTTACAGGACATAAATCTCACTCTCATGTTCTTCCCCCAACAAGTCACCTAACTATGAATGGTTACAGGACATACATTTAACTACCATGT
		</sequence>
		<sequence>
			<taxon idref="EU4P23"/>
			TCTATATTCCACATTTCTCCCAATGTCCATTCTATGCATGATCCAGGACACACTCATTCACCCTCCCCATAGACAGCTCCAAACCACTACCAAGTCACCTAACTATGAATGGTTACAGGACATAAATCTCACTCTCATGTTCTTCCCCCAACAAGTCACCTAACTATGAATGGTTACAGGACATACATTTAACTACCATGT
		</sequence>
		<sequence>
			<taxon idref="EU4P24"/>
			TCTATATTCCACATTTCTCCCAATGTCCATTCTATGCATGATCCAGGACACACTCATTCACCCTCCCCATAGACAGCTCCAAACCACTACCAAGTCACCTAACTATGAATGGTTACAGGACATAAATCTCACTCTCATGTTCTTCCCCCAACAAGTCACCTAACTATGAATGGTTACAGGACATACATTTAACTACCATGT
		</sequence>
		<sequence>
			<taxon idref="EU4P25"/>
			TCTATATTCCACATTTCTCCCAATGTCCATTCTATGCATGATCCAGGACACACTCATTCACCCTCCCCATAGACAGCTCCAAACCACTACCAAGTCACCTAACTATGAATGGTTACAGGACATAAATCTCACTCTCATGTTCTTCCCCCAACAAGTCACCTAACTATGAATGGTTACAGGACATACATTTAACTACCATGT
		</sequence>
		<sequence>
			<taxon idref="EU4P26"/>
			TCTATATTCCACATTTCTCCCAATGTCCATTCTATGCATGATCCAGGACACACTCATTCACCCTCCCCATAGACAGCTCCAAACCACTACCAAGTCACCTAACTATGAATGGTTACAGGACATAAATCTCACTCTCATGTTCTTCCCCCAACAAGTCACCTAACTATGAATGGTTACAGGACATACATTTAACTACCATGT
		</sequence>
		<sequence>
			<taxon idref="EU4P28"/>
			TCTATATTCCACATTTCTCCCAATGTCCATTCTATGCATGATCCAGGACACACTCATTCACCCTCCCCATAGACAGCTCCAAACCACTACCAAGTCACCTAACTATGAATGGTTACAGGACATAAATCTCACTCTCATGTTCTTCCCCCAACAAGTCACCTAACTATGAATGGTTACAGGACATACATTTAACTACCATGT
		</sequence>
		<sequence>
			<taxon idref="EU4P29"/>
			TCTATATTCCACATTTCTCCCAATGTCCATTCTATGCATGATCCAGGACACACTCATTCACCCTCCCCATAGACAGCTCCAAACCACTACCAAGTCACCTAACTATGAATGGTTACAGGACATAAATCTCACTCTCATGTTCTTCCCCCAACAAGTCACCTAACTATGAATGGTTACAGGACATACATTTAACTACCATGT
		</sequence>
		<sequence>
			<taxon idref="EU4P30"/>
			TCTATATTCCACATTTCTCCCAATGTCCATTCTATGCATGATCCAGGACACACTCATTCACCCTCCCCATAGACAGCTCCAAACCACTACCAAGTCACCTAACTATGAATGGTTACAGGACATAAATCTCACTCTCATGTTCTTCCCCCAACAAGTCACCTAACTATGAATGGTTACAGGACATACATTTAACTACCATGT
		</sequence>
		<sequence>
			<taxon idref="EU4P36"/>
			TCTATATTCCACATTTCTCCCAATGTCCATTCTATGCATGATCCAGGACACACTCATTCACCCTCCCCATAGACAGCTCCAAACCACTACCAAGTCACCTAACTATGAATGGTTACAGGACATAAATCTCACTCTCATGTTCTTCCCCCAACAAGTCACCTAACTATGAATGGTTACAGGACATACATTTAACTACCATGT
		</sequence>
		<sequence>
			<taxon idref="EU4P37"/>
			TCTATATTCCACATTTCTCCCAATGTCCATTCTATGCATGATCCAGGACACACTCATTCACCCTCCCCATAGACAGCTCCAAACCACTACCAAGTCACCTAACTATGAATGGTTACAGGACATAAATCTCACTCTCATGTTCTTCCCCCAACAAGTCACCTAACTATGAATGGTTACAGGACATACATTTAACTACCATGT
		</sequence>
		<sequence>
			<taxon idref="EU4P38"/>
			TCTATATTCCACATTTCTCCCAATGTCCATTCTATGCATGATCCAGGACACACTCATTCACCCTCCCCATAGACAGCTCCAAACCACTACCAAGTCACCTAACTATGAATGGTTACAGGACATAAATCTCACTCTCATGTTCTTCCCCCAACAAGTCACCTAACTATGAATGGTTACAGGACATACATTTAACTACCATGT
		</sequence>
		<sequence>
			<taxon idref="EU4P39"/>
			TCTATATTCCACATTTCTCCCAATGTCCATTCTATGCATGATCCAGGACACACTCATTCACCCTCCCCATAGACAGCTCCAAACCACTACCAAGTCACCTAACTATGAATGGTTACAGGACATAAATCTCACTCTCATGTTCTTCCCCCAACAAGTCACCTAACTATGAATGGTTACAGGACATACATTTAACTACCATGT
		</sequence>
		<sequence>
			<taxon idref="EU4P40"/>
			TCTATATTCCACATTTCTCCCAATGTCCATTCTATGCATGATCCAGGACACACTCATTCACCCTCCCCATAGACAGCTCCAAACCACTACCAAGTCACCTAACTATGAATGGTTACAGGACATAAATCTCACTCTCATGTTCTTCCCCCAACAAGTCACCTAACTATGAATGGTTACAGGACATACATTTAACTACCATGT
		</sequence>
		<sequence>
			<taxon idref="EU4P47"/>
			TCTATATTCCACATTTCTCCCAATGTCCATTCTATGCATGATCCAGGACACACTCATTCACCCTCCCCATAGACAGCTCCAAACCACTACCAAGTCACCTAACTATGAATGGTTACAGGACATAAATCTCACTCTCATGTTCTTCCCCCAACAAGTCACCTAACTATGAATGGTTACAGGACATACATTTAACTACCATGT
		</sequence>
		<sequence>
			<taxon idref="EU4P48"/>
			TCTATATTCCACATTTCTCCCAATGTCCATTCTATGCATGATCCAGGACACACTCATTCACCCTCCCCATAGACAGCTCCAAACCACTACCAAGTCACCTAACTATGAATGGTTACAGGACATAAATCTCACTCTCATGTTCTTCCCCCAACAAGTCACCTAACTATGAATGGTTACAGGACATACATTTAACTACCATGT
		</sequence>
		<sequence>
			<taxon idref="EU4P49"/>
			TCTATATTCCACATTTCTCCCAATGTCCATTCTATGCATGATCCAGGACACACTCATTCACCCTCCCCATAGACAGCTCCAAACCACTACCAAGTCACCTAACTATGAATGGTTACAGGACATAAATCTCACTCTCATGTTCTTCCCCCAACAAGTCACCTAACTATGAATGGTTACAGGACATACATTTAACTACCATGT
		</sequence>
		<sequence>
			<taxon idref="EU4P50"/>
			TCTATATTCCACATTTCTCCCAATGTCCATTCTATGCATGATCCAGGACACACTCATTCACCCTCCCCATAGACAGCTCCAAACCACTACCAAGTCACCTAACTATGAATGGTTACAGGACATAAATCTCACTCTCATGTTCTTCCCCCAACAAGTCACCTAACTATGAATGGTTACAGGACATACATTTAACTACCATGT
		</sequence>
		<sequence>
			<taxon idref="EU5P02"/>
			TCTATATTCCACATTTCTCCCAATGTCCATTCTATGCATGATCCAGGACACACTCATTCACCCTCCCCATAGACAGCTCCAAACCACTACCAAGTCACCTAACTATGAATGGTTACAGGACATAAATCTCACTCTCATGTTCTTCCCCCAACAAGTCACCTAACTATGAATGGTTACAGGACATACATTTAACTACCATGT
		</sequence>
		<sequence>
			<taxon idref="EU5P03"/>
			TCTATATTCCACATTTCTCCCAATGTCCATTCTATGCATGATCCAGGACACACTCATTCACCCTCCCCATAGACAGCTCCAAACCACTACCAAGTCACCTAACTATGAATGGTTACAGGACATAAATCTCACTCTCATGTTCTTCCCCCAACAAGTCACCTAACTATGAATGGTTACAGGACATACATTTAACTACCATGT
		</sequence>
		<sequence>
			<taxon idref="EU5P04"/>
			TCTATATTCCACATTTCTCCCAATGTCCATTCTATGCATGATCCAGGACACACTCATTCACCCTCCCCATAGACAGCTCCAAACCACTACCAAGTCACCTAACTATGAATGGTTACAGGACATAAATCTCACTCTCATGTTCTTCCCCCAACAAGTCACCTAACTATGAATGGTTACAGGACATACATTTAACTACCATGT
		</sequence>
		<sequence>
			<taxon idref="EU5P05"/>
			TCTATATTCCACATTTCTCCCAATGTCCATTCTATGCATGATCCAGGACACACTCATTCACCCTCCCCATAGACAGCTCCAAACCACTACCAAGTCACCTAACTATGAATGGTTACAGGACATAAATCTCACTCTCATGTTCTTCCCCCAACAAGTCACCTAACTATGAATGGTTACAGGACATACATTTAACTACCATGT
		</sequence>
		<sequence>
			<taxon idref="EU6P01"/>
			TCTATATTCCACATTTCTCCCAATGTCCATTCTATGCATGATCCAGGACACACTCATTCACCCTCCCCATAGACAGCTCCAAACCACTACCAAGTCACCTAACTATGAATGGTTACAGGACATAAATCTCACTCTCATGTTCTTCCCCCAACAAGTCACCTAACTATGAATGGTTACAGGACATACATTTAACTACCATGT
		</sequence>
		<sequence>
			<taxon idref="EU6P02"/>
			TCTATATTCCACATTTCTCCCAATGTCCATTCTATGCATGATCCAGGACACACTCATTCACCCTCCCCATAGACAGCTCCAAACCACTACCAAGTCACCTAACTATGAATGGTTACAGGACATAAATCTCACTCTCATGTTCTTCCCCCAACAAGTCACCTAACTATGAATGGTTACAGGACATACATTTAACTACCATGT
		</sequence>
		<sequence>
			<taxon idref="EU6P03"/>
			TCTATATTCCACATTTCTCCCAATGTCCATTCTATGCATGATCCAGGACACACTCATTCACCCTCCCCATAGACAGCTCCAAACCACTACCAAGTCACCTAACTATGAATGGTTACAGGACATAAATCTCACTCTCATGTTCTTCCCCCAACAAGTCACCTAACTATGAATGGTTACAGGACATACATTTAACTACCATGT
		</sequence>
		<sequence>
			<taxon idref="EU6P04"/>
			TCTATATTCCACATTTCTCCCAATGTCCATTCTATGCATGATCCAGGACACACTCATTCACCCTCCCCATAGACAGCTCCAAACCACTACCAAGTCACCTAACTATGAATGGTTACAGGACATAAATCTCACTCTCATGTTCTTCCCCCAACAAGTCACCTAACTATGAATGGTTACAGGACATACATTTAACTACCATGT
		</sequence>
		<sequence>
			<taxon idref="EU6P05"/>
			TCTATATTCCACATTTCTCCCAATGTCCATTCTATGCATGATCCAGGACACACTCATTCACCCTCCCCATAGACAGCTCCAAACCACTACCAAGTCACCTAACTATGAATGGTTACAGGACATAAATCTCACTCTCATGTTCTTCCCCCAACAAGTCACCTAACTATGAATGGTTACAGGACATACATTTAACTACCATGT
		</sequence>
		<sequence>
			<taxon idref="EU6P11"/>
			TCTATATTCCACATTTCTCCCAATGTCCATTCTATGCATGATCCAGGACACACTCATTCACCCTCCCCATAGACAGCTCCAAACCACTACCAAGTCACCTAACTATGAATGGTTACAGGACATAAATCTCACTCTCATGTTCTTCCCCCAACAAGTCACCTAACTATGAATGGTTACAGGACATACATTTAACTACCATGT
		</sequence>
		<sequence>
			<taxon idref="EU6P12"/>
			TCTATATTCCACATTTCTCCCAATGTCCATTCTATGCATGATCCAGGACACACTCATTCACCCTCCCCATAGACAGCTCCAAACCACTACCAAGTCACCTAACTATGAATGGTTACAGGACATAAATCTCACTCTCATGTTCTTCCCCCAACAAGTCACCTAACTATGAATGGTTACAGGACATACATTTAACTACCATGT
		</sequence>
		<sequence>
			<taxon idref="EU6P17"/>
			TCTATATTCCACATTTCTCCCAATGTCCATTCTATGCATGATCCAGGACACACTCATTCACCCTCCCCATAGACAGCTCCAAACCACTACCAAGTCACCTAACTATGAATGGTTACAGGACATAAATCTCACTCTCATGTTCTTCCCCCAACAAGTCACCTAACTATGAATGGTTACAGGACATACATTTAACTACCATGT
		</sequence>
		<sequence>
			<taxon idref="EU6P18"/>
			TCTATATTCCACATTTCTCCCAATGTCCATTCTATGCATGATCCAGGACACACTCATTCACCCTCCCCATAGACAGCTCCAAACCACTACCAAGTCACCTAACTATGAATGGTTACAGGACATAAATCTCACTCTCATGTTCTTCCCCCAACAAGTCACCTAACTATGAATGGTTACAGGACATACATTTAACTACCATGT
		</sequence>
		<sequence>
			<taxon idref="EU6P19"/>
			TCTATATTCCACATTTCTCCCAATGTCCATTCTATGCATGATCCAGGACACACTCATTCACCCTCCCCATAGACAGCTCCAAACCACTACCAAGTCACCTAACTATGAATGGTTACAGGACATAAATCTCACTCTCATGTTCTTCCCCCAACAAGTCACCTAACTATGAATGGTTACAGGACATACATTTAACTACCATGT
		</sequence>
		<sequence>
			<taxon idref="EU6P20"/>
			TCTATATTCCACATTTCTCCCAATGTCCATTCTATGCATGATCCAGGACACACTCATTCACCCTCCCCATAGACAGCTCCAAACCACTACCAAGTCACCTAACTATGAATGGTTACAGGACATAAATCTCACTCTCATGTTCTTCCCCCAACAAGTCACCTAACTATGAATGGTTACAGGACATACATTTAACTACCATGT
		</sequence>
		<sequence>
			<taxon idref="EU6P21"/>
			TCTATATTCCACATTTCTCCCAATGTCCATTCTATGCATGATCCAGGACACACTCATTCACCCTCCCCATAGACAGCTCCAAACCACTACCAAGTCACCTAACTATGAATGGTTACAGGACATAAATCTCACTCTCATGTTCTTCCCCCAACAAGTCACCTAACTATGAATGGTTACAGGACATACATTTAACTACCATGT
		</sequence>
		<sequence>
			<taxon idref="EU6P22"/>
			TCTATATTCCACATTTCTCCCAATGTCCATTCTATGCATGATCCAGGACACACTCATTCACCCTCCCCATAGACAGCTCCAAACCACTACCAAGTCACCTAACTATGAATGGTTACAGGACATAAATCTCACTCTCATGTTCTTCCCCCAACAAGTCACCTAACTATGAATGGTTACAGGACATACATTTAACTACCATGT
		</sequence>
		<sequence>
			<taxon idref="EU6P23"/>
			TCTATATTCCACATTTCTCCCAATGTCCATTCTATGCATGATCCAGGACACACTCATTCACCCTCCCCATAGACAGCTCCAAACCACTACCAAGTCACCTAACTATGAATGGTTACAGGACATAAATCTCACTCTCATGTTCTTCCCCCAACAAGTCACCTAACTATGAATGGTTACAGGACATACATTTAACTACCATGT
		</sequence>
		<sequence>
			<taxon idref="EU6P24"/>
			TCTATATTCCACATTTCTCCCAATGTCCATTCTATGCATGATCCAGGACACACTCATTCACCCTCCCCATAGACAGCTCCAAACCACTACCAAGTCACCTAACTATGAATGGTTACAGGACATAAATCTCACTCTCATGTTCTTCCCCCAACAAGTCACCTAACTATGAATGGTTACAGGACATACATTTAACTACCATGT
		</sequence>
		<sequence>
			<taxon idref="EU6P26"/>
			TCTATATTCCACATTTCTCCCAATGTCCATTCTATGCATGATCCAGGACACACTCATTCACCCTCCCCATAGACAGCTCCAAACCACTACCAAGTCACCTAACTATGAATGGTTACAGGACATAAATCTCACTCTCATGTTCTTCCCCCAACAAGTCACCTAACTATGAATGGTTACAGGACATACATTTAACTACCATGT
		</sequence>
		<sequence>
			<taxon idref="EU6P27"/>
			TCTATATTCCACATTTCTCCCAATGTCCATTCTATGCATGATCCAGGACACACTCATTCACCCTCCCCATAGACAGCTCCAAACCACTACCAAGTCACCTAACTATGAATGGTTACAGGACATAAATCTCACTCTCATGTTCTTCCCCCAACAAGTCACCTAACTATGAATGGTTACAGGACATACATTTAACTACCATGT
		</sequence>
		<sequence>
			<taxon idref="EU6P28"/>
			TCTATATTCCACATTTCTCCCAATGTCCATTCTATGCATGATCCAGGACACACTCATTCACCCTCCCCATAGACAGCTCCAAACCACTACCAAGTCACCTAACTATGAATGGTTACAGGACATAAATCTCACTCTCATGTTCTTCCCCCAACAAGTCACCTAACTATGAATGGTTACAGGACATACATTTAACTACCATGT
		</sequence>
		<sequence>
			<taxon idref="EU6P29"/>
			TCTATATTCCACATTTCTCCCAATGTCCATTCTATGCATGATCCAGGACACACTCATTCACCCTCCCCATAGACAGCTCCAAACCACTACCAAGTCACCTAACTATGAATGGTTACAGGACATAAATCTCACTCTCATGTTCTTCCCCCAACAAGTCACCTAACTATGAATGGTTACAGGACATACATTTAACTACCATGT
		</sequence>
		<sequence>
			<taxon idref="EU6P32"/>
			TCTATATTCCACATTTCTCCCAATGTCCATTCTATGCATGATCCAGGACACACTCATTCACCCTCCCCATAGACAGCTCCAAACCACTACCAAGTCACCTAACTATGAATGGTTACAGGACATAAATCTCACTCTCATGTTCTTCCCCCAACAAGTCACCTAACTATGAATGGTTACAGGACATACATTTAACTACCATGT
		</sequence>
		<sequence>
			<taxon idref="EU6P33"/>
			TCTATATTCCACATTTCTCCCAATGTCCATTCTATGCATGATCCAGGACACACTCATTCACCCTCCCCATAGACAGCTCCAAACCACTACCAAGTCACCTAACTATGAATGGTTACAGGACATAAATCTCACTCTCATGTTCTTCCCCCAACAAGTCACCTAACTATGAATGGTTACAGGACATACATTTAACTACCATGT
		</sequence>
		<sequence>
			<taxon idref="EU7P01"/>
			TCTATATTCCACATTTCTCCCAATGTCCATTCTATGCATGATCCAGGACACACTCATTCACCCTCCCCATAGACAGCTCCAAACCACTACCAAGTCACCTAACTATGAATGGTTACAGGACATAAATCTCACTCTCATGTTCTTCCCCCAACAAGTCACCTAACTATGAATGGTTACAGGACATACATTTAACTACCATGT
		</sequence>
		<sequence>
			<taxon idref="EU7P02"/>
			TCTATATTCCACATTTCTCCCAATGTCCATTCTATGCATGATCCAGGACACACTCATTCACCCTCCCCATAGACAGCTCCAAACCACTACCAAGTCACCTAACTATGAATGGTTACAGGACATAAATCTCACTCTCATGTTCTTCCCCCAACAAGTCACCTAACTATGAATGGTTACAGGACATACATTTAACTACCATGT
		</sequence>
		<sequence>
			<taxon idref="EU7P03"/>
			TCTATATTCCACATTTCTCCCAATGTCCATTCTATGCATGATCCAGGACACACTCATTCACCCTCCCCATAGACAGCTCCAAACCACTACCAAGTCACCTAACTATGAATGGTTACAGGACATAAATCTCACTCTCATGTTCTTCCCCCAACAAGTCACCTAACTATGAATGGTTACAGGACATACATTTAACTACCATGT
		</sequence>
		<sequence>
			<taxon idref="EU7P04"/>
			TCTATATTCCACATTTCTCCCAATGTCCATTCTATGCATGATCCAGGACACACTCATTCACCCTCCCCATAGACAGCTCCAAACCACTACCAAGTCACCTAACTATGAATGGTTACAGGACATAAATCTCACTCTCATGTTCTTCCCCCAACAAGTCACCTAACTATGAATGGTTACAGGACATACATTTAACTACCATGT
		</sequence>
		<sequence>
			<taxon idref="EU7P05"/>
			TCTATATTCCACATTTCTCCCAATGTCCATTCTATGCATGATCCAGGACACACTCATTCACCCTCCCCATAGACAGCTCCAAACCACTACCAAGTCACCTAACTATGAATGGTTACAGGACATAAATCTCACTCTCATGTTCTTCCCCCAACAAGTCACCTAACTATGAATGGTTACAGGACATACATTTAACTACCATGT
		</sequence>
		<sequence>
			<taxon idref="EU7P06"/>
			TCTATATTCCACATTTCTCCCAATGTCCATTCTATGCATGATCCAGGACACACTCATTCACCCTCCCCATAGACAGCTCCAAACCACTACCAAGTCACCTAACTATGAATGGTTACAGGACATAAATCTCACTCTCATGTTCTTCCCCCAACAAGTCACCTAACTATGAATGGTTACAGGACATACATTTAACTACCATGT
		</sequence>
		<sequence>
			<taxon idref="EU7P09"/>
			TCTATATTCCACATTTCTCCCAATGTCCATTCTATGCATGATCCAGGACACACTCATTCACCCTCCCCATAGACAGCTCCAAACCACTACCAAGTCACCTAACTATGAATGGTTACAGGACATAAATCTCACTCTCATGTTCTTCCCCCAACAAGTCACCTAACTATGAATGGTTACAGGACATACATTTAACTACCATGT
		</sequence>
		<sequence>
			<taxon idref="EU7P10"/>
			TCTATATTCCACATTTCTCCCAATGTCCATTCTATGCATGATCCAGGACACACTCATTCACCCTCCCCATAGACAGCTCCAAACCACTACCAAGTCACCTAACTATGAATGGTTACAGGACATAAATCTCACTCTCATGTTCTTCCCCCAACAAGTCACCTAACTATGAATGGTTACAGGACATACATTTAACTACCATGT
		</sequence>
		<sequence>
			<taxon idref="EU7P11"/>
			TCTATATTCCACATTTCTCCCAATGTCCATTCTATGCATGATCCAGGACACACTCATTCACCCTCCCCATAGACAGCTCCAAACCACTACCAAGTCACCTAACTATGAATGGTTACAGGACATAAATCTCACTCTCATGTTCTTCCCCCAACAAGTCACCTAACTATGAATGGTTACAGGACATACATTTAACTACCATGT
		</sequence>
		<sequence>
			<taxon idref="EU7P18"/>
			TCTATATTCCACATTTCTCCCAATGTCCATTCTATGCATGATCCAGGACACACTCATTCACCCTCCCCATAGACAGCTCCAAACCACTACCAAGTCACCTAACTATGAATGGTTACAGGACATAAATCTCACTCTCATGTTCTTCCCCCAACAAGTCACCTAACTATGAATGGTTACAGGACATACATTTAACTACCATGT
		</sequence>
		<sequence>
			<taxon idref="EU7P19"/>
			TCTATATTCCACATTTCTCCCAATGTCCATTCTATGCATGATCCAGGACACACTCATTCACCCTCCCCATAGACAGCTCCAAACCACTACCAAGTCACCTAACTATGAATGGTTACAGGACATAAATCTCACTCTCATGTTCTTCCCCCAACAAGTCACCTAACTATGAATGGTTACAGGACATACATTTAACTACCATGT
		</sequence>
		<sequence>
			<taxon idref="EU7P20"/>
			TCTATATTCCACATTTCTCCCAATGTCCATTCTATGCATGATCCAGGACACACTCATTCACCCTCCCCATAGACAGCTCCAAACCACTACCAAGTCACCTAACTATGAATGGTTACAGGACATAAATCTCACTCTCATGTTCTTCCCCCAACAAGTCACCTAACTATGAATGGTTACAGGACATACATTTAACTACCATGT
		</sequence>
		<sequence>
			<taxon idref="EU7P21"/>
			TCTATATTCCACATTTCTCCCAATGTCCATTCTATGCATGATCCAGGACACACTCATTCACCCTCCCCATAGACAGCTCCAAACCACTACCAAGTCACCTAACTATGAATGGTTACAGGACATAAATCTCACTCTCATGTTCTTCCCCCAACAAGTCACCTAACTATGAATGGTTACAGGACATACATTTAACTACCATGT
		</sequence>
		<sequence>
			<taxon idref="EU7P22"/>
			TCTATATTCCACATTTCTCCCAATGTCCATTCTATGCATGATCCAGGACACACTCATTCACCCTCCCCATAGACAGCTCCAAACCACTACCAAGTCACCTAACTATGAATGGTTACAGGACATAAATCTCACTCTCATGTTCTTCCCCCAACAAGTCACCTAACTATGAATGGTTACAGGACATACATTTAACTACCATGT
		</sequence>
		<sequence>
			<taxon idref="EU7P23"/>
			TCTATATTCCACATTTCTCCCAATGTCCATTCTATGCATGATCCAGGACACACTCATTCACCCTCCCCATAGACAGCTCCAAACCACTACCAAGTCACCTAACTATGAATGGTTACAGGACATAAATCTCACTCTCATGTTCTTCCCCCAACAAGTCACCTAACTATGAATGGTTACAGGACATACATTTAACTACCATGT
		</sequence>
		<sequence>
			<taxon idref="EU7P26"/>
			TCTATATTCCACATTTCTCCCAATGTCCATTCTATGCATGATCCAGGACACACTCATTCACCCTCCCCATAGACAGCTCCAAACCACTACCAAGTCACCTAACTATGAATGGTTACAGGACATAAATCTCACTCTCATGTTCTTCCCCCAACAAGTCACCTAACTATGAATGGTTACAGGACATACATTTAACTACCATGT
		</sequence>
		<sequence>
			<taxon idref="EU7P27"/>
			TCTATATTCCACATTTCTCCCAATGTCCATTCTATGCATGATCCAGGACACACTCATTCACCCTCCCCATAGACAGCTCCAAACCACTACCAAGTCACCTAACTATGAATGGTTACAGGACATAAATCTCACTCTCATGTTCTTCCCCCAACAAGTCACCTAACTATGAATGGTTACAGGACATACATTTAACTACCATGT
		</sequence>
		<sequence>
			<taxon idref="EU7P28"/>
			TCTATATTCCACATTTCTCCCAATGTCCATTCTATGCATGATCCAGGACACACTCATTCACCCTCCCCATAGACAGCTCCAAACCACTACCAAGTCACCTAACTATGAATGGTTACAGGACATAAATCTCACTCTCATGTTCTTCCCCCAACAAGTCACCTAACTATGAATGGTTACAGGACATACATTTAACTACCATGT
		</sequence>
		<sequence>
			<taxon idref="EU7P29"/>
			TCTATATTCCACATTTCTCCCAATGTCCATTCTATGCATGATCCAGGACACACTCATTCACCCTCCCCATAGACAGCTCCAAACCACTACCAAGTCACCTAACTATGAATGGTTACAGGACATAAATCTCACTCTCATGTTCTTCCCCCAACAAGTCACCTAACTATGAATGGTTACAGGACATACATTTAACTACCATGT
		</sequence>
		<sequence>
			<taxon idref="EU7P30"/>
			TCTATATTCCACATTTCTCCCAATGTCCATTCTATGCATGATCCAGGACACACTCATTCACCCTCCCCATAGACAGCTCCAAACCACTACCAAGTCACCTAACTATGAATGGTTACAGGACATAAATCTCACTCTCATGTTCTTCCCCCAACAAGTCACCTAACTATGAATGGTTACAGGACATACATTTAACTACCATGT
		</sequence>
		<sequence>
			<taxon idref="EU7P31"/>
			TCTATATTCCACATTTCTCCCAATGTCCATTCTATGCATGATCCAGGACACACTCATTCACCCTCCCCATAGACAGCTCCAAACCACTACCAAGTCACCTAACTATGAATGGTTACAGGACATAAATCTCACTCTCATGTTCTTCCCCCAACAAGTCACCTAACTATGAATGGTTACAGGACATACATTTAACTACCATGT
		</sequence>
		<sequence>
			<taxon idref="EU7P32"/>
			TCTATATTCCACATTTCTCCCAATGTCCATTCTATGCATGATCCAGGACACACTCATTCACCCTCCCCATAGACAGCTCCAAACCACTACCAAGTCACCTAACTATGAATGGTTACAGGACATAAATCTCACTCTCATGTTCTTCCCCCAACAAGTCACCTAACTATGAATGGTTACAGGACATACATTTAACTACCATGT
		</sequence>
		<sequence>
			<taxon idref="EU7P33"/>
			TCTATATTCCACATTTCTCCCAATGTCCATTCTATGCATGATCCAGGACACACTCATTCACCCTCCCCATAGACAGCTCCAAACCACTACCAAGTCACCTAACTATGAATGGTTACAGGACATAAATCTCACTCTCATGTTCTTCCCCCAACAAGTCACCTAACTATGAATGGTTACAGGACATACATTTAACTACCATGT
		</sequence>
		<sequence>
			<taxon idref="EU4P05"/>
			TCTATATTCCACATTTCTCCCAATGTCCATTCTATGCATGATCCAGGACACACTCATTCACCCTCCCCATAGACAGCTCCAAACCACTACCAAGTCACCTAACTATGAATGGTTACAGGACATAAATCTCACTCTCATGTTCTTCCCCCAACAAGTCACCTAACTATGAATGGTTACAGGACATACATTTAACTACCATGT
		</sequence>
		<sequence>
			<taxon idref="EU6P35"/>
			TCTATATTCCACATTTCTCCCAATGTCCATTCTATGCATGATCCAGGACACACTCATTCACCCTCCCCATAGACAGCTCCAAACCACTACCAAGTCACCTAACTATGAATGGTTACAGGACATAAATCTCACTCTCATGTTCTTCCCCCAACAAGTCACCTAACTATGAATGGTTACAGGACATACATTTAACTACCATGT
		</sequence>
		<sequence>
			<taxon idref="EU6P36"/>
			TCTATATTCCACATTTCTCCCAATGTCCATTCTATGCATGATCCAGGACACACTCATTCACCCTCCCCATAGACAGCTCCAAACCACTACCAAGTCACCTAACTATGAATGGTTACAGGACATAAATCTCACTCTCATGTTCTTCCCCCAACAAGTCACCTAACTATGAATGGTTACAGGACATACATTTAACTACCATGT
		</sequence>
		<sequence>
			<taxon idref="EU7P17"/>
			TCTATATTCCACATTTCTCCCAATGTCCATTCTATGCATGATCCAGGACACACTCATTCACCCTCCCCATAGACAGCTCCAAACCACTACCAAGTCACCTAACTATGAATGGTTACAGGACATAAATCTCACTCTCATGTTCTTCCCCCAACAAGTCACCTAACTATGAATGGTTACAGGACATACATTTAACTACCATGT
		</sequence>
		<sequence>
			<taxon idref="EU6P30"/>
			TCTATATTCCACATTTCTCCCAATGTCCATTCTATGCATGATCCAGGACACACTCATTCACCCTCCCCATAGACAGCTCCAAACCACTACCAAGTCACCTAACTATGAATGGTTACAGGACATAAATCTCACTCTCATGTTCTTCCCCCAACAAGTCACCTAACTATGAATGGTTACAGGACATACATTTAACTACCATGT
		</sequence>
		<sequence>
			<taxon idref="EU6P31"/>
			TCTATATTCCACATTTCTCCCAATGTCCATTCTATGCATGATCCAGGACACACTCATTCACCCTCCCCATAGACAGCTCCAAACCACTACCAAGTCACCTAACTATGAATGGTTACAGGACATAAATCTCACTCTCATGTTCTTCCCCCAACAAGTCACCTAACTATGAATGGTTACAGGACATACATTTAACTACCATGT
		</sequence>
		<sequence>
			<taxon idref="EU6P37"/>
			TCTATATTCCACATTTCTCCCAATGTCCATTCTATGCATGATCCAGGACACACTCATTCACCCTCCCCATAGACAGCTCCAAACCACTACCAAGTCACCTAACTATGAATGGTTACAGGACATAAATCTCACTCTCATGTTCTTCCCCCAACAAGTCACCTAACTATGAATGGTTACAGGACATACATTTAACTACCATGT
		</sequence>
		<sequence>
			<taxon idref="EU6P38"/>
			TCTATATTCCACATTTCTCCCAATGTCCATTCTATGCATGATCCAGGACACACTCATTCACCCTCCCCATAGACAGCTCCAAACCACTACCAAGTCACCTAACTATGAATGGTTACAGGACATAAATCTCACTCTCATGTTCTTCCCCCAACAAGTCACCTAACTATGAATGGTTACAGGACATACATTTAACTACCATGT
		</sequence>
		<sequence>
			<taxon idref="EU6P39"/>
			TCTATATTCCACATTTCTCCCAATGTCCATTCTATGCATGATCCAGGACACACTCATTCACCCTCCCCATAGACAGCTCCAAACCACTACCAAGTCACCTAACTATGAATGGTTACAGGACATAAATCTCACTCTCATGTTCTTCCCCCAACAAGTCACCTAACTATGAATGGTTACAGGACATACATTTAACTACCATGT
		</sequence>
		<sequence>
			<taxon idref="EU6P40"/>
			TCTATATTCCACATTTCTCCCAATGTCCATTCTATGCATGATCCAGGACACACTCATTCACCCTCCCCATAGACAGCTCCAAACCACTACCAAGTCACCTAACTATGAATGGTTACAGGACATAAATCTCACTCTCATGTTCTTCCCCCAACAAGTCACCTAACTATGAATGGTTACAGGACATACATTTAACTACCATGT
		</sequence>
		<sequence>
			<taxon idref="EU6P41"/>
			TCTATATTCCACATTTCTCCCAATGTCCATTCTATGCATGATCCAGGACACACTCATTCACCCTCCCCATAGACAGCTCCAAACCACTACCAAGTCACCTAACTATGAATGGTTACAGGACATAAATCTCACTCTCATGTTCTTCCCCCAACAAGTCACCTAACTATGAATGGTTACAGGACATACATTTAACTACCATGT
		</sequence>
		<sequence>
			<taxon idref="EU6P08"/>
			TCTATATTCCACATTTCTCCCAATGTCCATTCTATGCATGATCCAAGACATACTCATTCACCCTCCCCATAGACAGTTCTAAACCACTATCAAGCCACCTAACTATGAATGGTTACAGGACATAAATCTCACTCTCATGTTCTCCCCCTAACAAGTCACCTAACTATGAATGGTTACAGGACATACATTTAACTACCATGT
		</sequence>
		<sequence>
			<taxon idref="EU6P09"/>
			TCTATATTCCACATTTCTCCCAATGTCCATTCTATGCATGATCCAAGACATACTCATTCACCCTCCCCATAGACAGTTCTAAACCACTATCAAGCCACCTAACTATGAATGGTTACAGGACATAAATCTCACTCTCATGTTCTCCCCCTAACAAGTCACCTAACTATGAATGGTTACAGGACATACATTTAACTACCATGT
		</sequence>
		<sequence>
			<taxon idref="EU6P10"/>
			TCTATATTCCACATTTCTCCCAATGTCCATTCTATGCATGATCCAAGACATACTCATTCACCCTCCCCATAGACAGTTCTAAACCACTATCAAGCCACCTAACTATGAATGGTTACAGGACATAAATCTCACTCTCATGTTCTCCCCCTAACAAGTCACCTAACTATGAATGGTTACAGGACATACATTTAACTACCATGT
		</sequence>
		<sequence>
			<taxon idref="EU6P13"/>
			TCTATATTCCACATTTCTCCCAATGTCCATTCTATGCATGATCCAAGACATACTCATTCACCCTCCCCATAGACAGTTCTAAACCACTATCAAGCCACCTAACTATGAATGGTTACAGGACATAAATCTCACTCTCATGTTCTCCCCCTAACAAGTCACCTAACTATGAATGGTTACAGGACATACATTTAACTACCATGT
		</sequence>
		<sequence>
			<taxon idref="EU6P14"/>
			TCTATATTCCACATTTCTCCCAATGTCCATTCTATGCATGATCCAAGACATACTCATTCACCCTCCCCATAGACAGTTCTAAACCACTATCAAGCCACCTAACTATGAATGGTTACAGGACATAAATCTCACTCTCATGTTCTCCCCCTAACAAGTCACCTAACTATGAATGGTTACAGGACATACATTTAACTACCATGT
		</sequence>
		<sequence>
			<taxon idref="EU6P15"/>
			TCTATATTCCACATTTCTCCCAATGTCCATTCTATGCATGATCCAAGACATACTCATTCACCCTCCCCATAGACAGTTCTAAACCACTATCAAGCCACCTAACTATGAATGGTTACAGGACATAAATCTCACTCTCATGTTCTCCCCCTAACAAGTCACCTAACTATGAATGGTTACAGGACATACATTTAACTACCATGT
		</sequence>
		<sequence>
			<taxon idref="EU6P16"/>
			TCTATATTCCACATTTCTCCCAATGTCCATTCTATGCATGATCCAAGACATACTCATTCACCCTCCCCATAGACAGTTCTAAACCACTATCAAGCCACCTAACTATGAATGGTTACAGGACATAAATCTCACTCTCATGTTCTCCCCCTAACAAGTCACCTAACTATGAATGGTTACAGGACATACATTTAACTACCATGT
		</sequence>
		<sequence>
			<taxon idref="EU6P25"/>
			TCTATATTCCACATTTCTCCCAATGTCCATTCTATGCATGATCCAAGACATACTCATTCACCCTCCCCATAGACAGTTCTAAACCACTATCAAGCCACCTAACTATGAATGGTTACAGGACATAAATCTCACTCTCATGTTCTCCCCCTAACAAGTCACCTAACTATGAATGGTTACAGGACATACATTTAACTACCATGT
		</sequence>
		<sequence>
			<taxon idref="EU7P25"/>
			TCTATATTCCACATTTCTCCCAATGTCCATTCTATGCATGATCCAAGACATACTCATTCACCCTCCCCATAGACAGTTCTAAACCACTATCAAGCCACCTAACTATGAATGGTTACAGGACATAAATCTCACTCTCATGTTCTCCCCCTAACAAGTCACCTAACTATGAATGGTTACAGGACATACATTTAACTACCATGT
		</sequence>
		<sequence>
			<taxon idref="EU2P01"/>
			CCTATATTCCACATTTCTCCCAATGTCCATTCTATGCATGATCCAGGACATACTCATTCACCCTCCCCATAGACAGTTCCAAACCACTATCAAGCCACCTAACTATGAATGGTTACAGGACATAAATCTCACTCTCATGTTCTCCCCCCAACAAGTCACCTAACTATGAATGGTTACAGGACATACATTTAACTACCATGT
		</sequence>
		<sequence>
			<taxon idref="EU2P02"/>
			CCTATATTCCACATTTCTCCCAATGTCCATTCTATGCATGATCCAGGACATACTCATTCACCCTCCCCATAGACAGTTCCAAACCACTATCAAGCCACCTAACTATGAATGGTTACAGGACATAAATCTCACTCTCATGTTCTCCCCCCAACAAGTCACCTAACTATGAATGGTTACAGGACATACATTTAACTACCATGT
		</sequence>
		<sequence>
			<taxon idref="EU4P07"/>
			CCTATATTCCACATTTCTCCCAATGTCCATTCTATGCATGATCTAGGACATACTCATTTACCCTCCCCATAGACAGTTCCAAACCACTATCAAGCCACCTAACTATGAATGGTTACAGGACATAAATCTCACTCTCATGTTCTCCCCCCAACAAGTCACCTAACTATGAATGGTTACAGGACATACATTTAACTACCATGT
		</sequence>
		<sequence>
			<taxon idref="EU4P27"/>
			CCTATATTCCACATTTCTCCCAATGTCCATTCTATGCATGATCCAGGACATACTCATTTACCCTCCCCATAGACAGTTCCAAACCACTATCAAGCCACCTAACTATGAATGGTTACAGGACATAAATCTTACTCTCATGTTCTCCCCCCAACAAGTCACCTAACTATGAATGGTTACAGGACATACATTTAACTACCATGT
		</sequence>
		<sequence>
			<taxon idref="Eu2P06"/>
			CCTATATTCCACATTTCTCCCAATGTCCATTCTATGCATGATCCAGGACATACTCATTTACCCTCCCCATAGACAGTTCCAAACCACTATCAAGCCACCTAACTATGAATGGTTACAGGACATAAATCTCACTCTCATGTTCTCCCCCCAACAAGTCACCTAACTATGAATGGTTACAGGACATACATTTAACTACCATGT
		</sequence>
		<sequence>
			<taxon idref="EU4P33"/>
			CCTATATTCCACATTTCTCCCAATGTCCATTCTATGCATGATCCAGGACATACTCATTTACCCTCCCCATAGACAGTTCCAAACCACTATCAAGCCACCTAACTATGAATGGTTACAGGACATAAATCTCACTCTCATGTTCTCCCCCCAACAAGTCACCTAACTATGAATGGTTACAGGACATACATTTAACTACCATGT
		</sequence>
		<sequence>
			<taxon idref="EU4P54"/>
			CCTATATTCCACATTTCTCCCAATGTCCATTCTATGCATGATCCAGGACATACTCATTTACCCTCCCCATAGACAGTTCCAAACCACTATCAAGCCACCTAACTATGAATGGTTACAGGACATAAATCTCACTCTCATGTTCTCCCCCCAACAAGTCACCTAACTATGAATGGTTACAGGACATACATTTAACTACCATGT
		</sequence>
		<sequence>
			<taxon idref="EU7P08"/>
			CCTATATTCCACATTTCTCCCAATGTCCATTCTATGCATGATCCAGGACATACTCATTTACCCTCCCCATAGACAGTTCCAAACCACTATCAAGCCACCTAACTATGAATGGTTACAGGACATAAATCTCACTCTCATGTTCTCCCCCCAACAAGTCACCTAACTATGAATGGTTACAGGACATACATTTAACTACCATGT
		</sequence>
	</alignment>

	<!-- The unique patterns from 1 to end                                       -->
	<!-- npatterns=27                                                            -->
	<patterns id="patterns" from="1" strip="false">
		<alignment idref="alignment"/>
	</patterns>

	<!-- A prior assumption that the population size has remained constant       -->
	<!-- throughout the time spanned by the genealogy.                           -->
	<constantSize id="constant" units="years">
		<populationSize>
			<parameter id="constant.popSize" value="1000.0" lower="0.0"/>
		</populationSize>
	</constantSize>

	<!-- Generate a random starting tree under the coalescent process            -->
	<coalescentSimulator id="startingTree">
		<taxa idref="taxa"/>
		<constantSize idref="constant"/>
	</coalescentSimulator>

	<!-- Generate a tree model                                                   -->
	<treeModel id="treeModel">
		<coalescentTree idref="startingTree"/>
		<rootHeight>
			<parameter id="treeModel.rootHeight"/>
		</rootHeight>
		<nodeHeights internalNodes="true">
			<parameter id="treeModel.internalNodeHeights"/>
		</nodeHeights>
		<nodeHeights internalNodes="true" rootNode="true">
			<parameter id="treeModel.allInternalNodeHeights"/>
		</nodeHeights>
	</treeModel>

	<!-- Generate a coalescent likelihood                                        -->
	<coalescentLikelihood id="coalescent">
		<model>
			<constantSize idref="constant"/>
		</model>
		<populationTree>
			<treeModel idref="treeModel"/>
		</populationTree>
	</coalescentLikelihood>

	<!-- The strict clock (Uniform rates across branches)                        -->
	<strictClockBranchRates id="branchRates">
		<rate>
			<parameter id="clock.rate" value="1.0E-8" lower="0.0"/>
		</rate>
	</strictClockBranchRates>

	<!-- The general time reversible (GTR) substitution model                    -->
	<gtrModel id="gtr">
		<frequencies>
			<frequencyModel dataType="nucleotide">
				<frequencies>
					<parameter id="frequencies" value="0.25 0.25 0.25 0.25"/>
				</frequencies>
			</frequencyModel>
		</frequencies>
		<rateAC>
			<parameter id="ac" value="1.0" lower="0.0"/>
		</rateAC>
		<rateAG>
			<parameter id="ag" value="1.0" lower="0.0"/>
		</rateAG>
		<rateAT>
			<parameter id="at" value="1.0" lower="0.0"/>
		</rateAT>
		<rateCG>
			<parameter id="cg" value="1.0" lower="0.0"/>
		</rateCG>
		<rateGT>
			<parameter id="gt" value="1.0" lower="0.0"/>
		</rateGT>
	</gtrModel>

	<!-- site model                                                              -->
	<siteModel id="siteModel">
		<substitutionModel>
			<gtrModel idref="gtr"/>
		</substitutionModel>
	</siteModel>

	<!-- Likelihood for tree given sequence data                                 -->
	<treeLikelihood id="treeLikelihood" useAmbiguities="false">
		<patterns idref="patterns"/>
		<treeModel idref="treeModel"/>
		<siteModel idref="siteModel"/>
		<strictClockBranchRates idref="branchRates"/>
	</treeLikelihood>

	<!-- Define operators                                                        -->
	<operators id="operators" optimizationSchedule="default">
		<scaleOperator scaleFactor="0.75" weight="0.1">
			<parameter idref="ac"/>
		</scaleOperator>
		<scaleOperator scaleFactor="0.75" weight="0.1">
			<parameter idref="ag"/>
		</scaleOperator>
		<scaleOperator scaleFactor="0.75" weight="0.1">
			<parameter idref="at"/>
		</scaleOperator>
		<scaleOperator scaleFactor="0.75" weight="0.1">
			<parameter idref="cg"/>
		</scaleOperator>
		<scaleOperator scaleFactor="0.75" weight="0.1">
			<parameter idref="gt"/>
		</scaleOperator>
		<deltaExchange delta="0.01" weight="0.1">
			<parameter idref="frequencies"/>
		</deltaExchange>
		<scaleOperator scaleFactor="0.75" weight="3">
			<parameter idref="clock.rate"/>
		</scaleOperator>
		<subtreeSlide size="2100.0" gaussian="true" weight="15">
			<treeModel idref="treeModel"/>
		</subtreeSlide>
		<narrowExchange weight="15">
			<treeModel idref="treeModel"/>
		</narrowExchange>
		<wideExchange weight="3">
			<treeModel idref="treeModel"/>
		</wideExchange>
		<wilsonBalding weight="3">
			<treeModel idref="treeModel"/>
		</wilsonBalding>
		<scaleOperator scaleFactor="0.75" weight="3">
			<parameter idref="treeModel.rootHeight"/>
		</scaleOperator>
		<uniformOperator weight="30">
			<parameter idref="treeModel.internalNodeHeights"/>
		</uniformOperator>
		<scaleOperator scaleFactor="0.75" weight="3">
			<parameter idref="constant.popSize"/>
		</scaleOperator>
		<upDownOperator scaleFactor="0.75" weight="3">
			<up>
				<parameter idref="clock.rate"/>
			</up>
			<down>
				<parameter idref="treeModel.allInternalNodeHeights"/>
			</down>
		</upDownOperator>
	</operators>

	<!-- Define MCMC                                                             -->
	<mcmc id="mcmc" chainLength="100000000" autoOptimize="true" operatorAnalysis="2.0.anc_modern_mtDNA_.const.pop.ops">
		<posterior id="posterior">
			<prior id="prior">
				<gammaPrior shape="0.05" scale="10.0" offset="0.0">
					<parameter idref="ac"/>
				</gammaPrior>
				<gammaPrior shape="0.05" scale="20.0" offset="0.0">
					<parameter idref="ag"/>
				</gammaPrior>
				<gammaPrior shape="0.05" scale="10.0" offset="0.0">
					<parameter idref="at"/>
				</gammaPrior>
				<gammaPrior shape="0.05" scale="10.0" offset="0.0">
					<parameter idref="cg"/>
				</gammaPrior>
				<gammaPrior shape="0.05" scale="10.0" offset="0.0">
					<parameter idref="gt"/>
				</gammaPrior>
				<uniformPrior lower="0.0" upper="1.0">
					<parameter idref="frequencies"/>
				</uniformPrior>
				<logNormalPrior mean="1.0E-8" stdev="2.0" offset="0.0" meanInRealSpace="true">
					<parameter idref="clock.rate"/>
				</logNormalPrior>
				<uniformPrior lower="2120.0" upper="1000000.0">
					<parameter idref="treeModel.rootHeight"/>
				</uniformPrior>
				<gammaPrior shape="2.5" scale="100000.0" offset="0.0">
					<parameter idref="treeModel.rootHeight"/>
				</gammaPrior>
				<uniformPrior lower="0.0" upper="1.0E7">
					<parameter idref="constant.popSize"/>
				</uniformPrior>
				<coalescentLikelihood idref="coalescent"/>
			</prior>
			<likelihood id="likelihood">
				<treeLikelihood idref="treeLikelihood"/>
			</likelihood>
		</posterior>
		<operators idref="operators"/>

		<!-- write log to screen                                                     -->
		<log id="screenLog" logEvery="10000">
			<column label="Posterior" dp="4" width="12">
				<posterior idref="posterior"/>
			</column>
			<column label="Prior" dp="4" width="12">
				<prior idref="prior"/>
			</column>
			<column label="Likelihood" dp="4" width="12">
				<likelihood idref="likelihood"/>
			</column>
			<column label="rootHeight" sf="6" width="12">
				<parameter idref="treeModel.rootHeight"/>
			</column>
			<column label="clock.rate" sf="6" width="12">
				<parameter idref="clock.rate"/>
			</column>
		</log>

		<!-- write log to file                                                       -->
		<log id="fileLog" logEvery="10000" fileName="2.0.anc_modern_mtDNA_.const.pop.log" overwrite="false">
			<posterior idref="posterior"/>
			<prior idref="prior"/>
			<likelihood idref="likelihood"/>
			<parameter idref="treeModel.rootHeight"/>
			<parameter idref="constant.popSize"/>
			<parameter idref="ac"/>
			<parameter idref="ag"/>
			<parameter idref="at"/>
			<parameter idref="cg"/>
			<parameter idref="gt"/>
			<parameter idref="frequencies"/>
			<parameter idref="clock.rate"/>
			<treeLikelihood idref="treeLikelihood"/>
			<coalescentLikelihood idref="coalescent"/>
		</log>

		<!-- write tree log to file                                                  -->
		<logTree id="treeFileLog" logEvery="10000" nexusFormat="true" fileName="2.0.anc_modern_mtDNA_.const.pop.trees" sortTranslationTable="true">
			<treeModel idref="treeModel"/>
			<trait name="rate" tag="rate">
				<strictClockBranchRates idref="branchRates"/>
			</trait>
			<posterior idref="posterior"/>
		</logTree>
	</mcmc>
	<report>
		<property name="timer">
			<mcmc idref="mcmc"/>
		</property>
	</report>
</beast>
