# Supplementary material for: Inferring Allele Frequency Trajectories from Ancient DNA Indicates That Selection on a Chicken Gene Coincided with Changes in Medieval Husbandry Practices
Source: Mol Biol Evol. 2017 May 2;34(8):1981–90. doi: 10.1093/molbev/msx142 (PMC5850110; doi:10.1093/molbev/msx142)
Supplement: Supplementary Data [file msx142_Supp.zip › Loog.et.al.2017_SF2.xlsx]

## Sheet: Sheet1
Site	Type of site	BOS	SUS	OVIS/CAPRA	GALLUS	ANSER	Total	Reference
Karlburg, Dorf	Village	218	443	92	9	0	762	Vagedes (1994; 2001)
Hitzacker	Castle	543	2643	1220	35	17	4458	Kocks (1978); Walcher (1978)
Dannenberg	Castle	68	60	13	1	2	144	Kocks (1978); Walcher (1978)
Total		829	3146	1325	45	19	5364
9th-11th century AD
Site	Type of site	BOS	SUS	OVIS/CAPRA	GALLUS	ANSER	Total	Reference
Karlburg, Dorf	Village	71	111	62	1	2	247	Vagedes (1994; 2001)
Roßtal (insgesamt)	Castle	2490	7918	3401	345	39	14193	Vagedes/Peters (2001)
Oberammerthal	Castle	131	702	348	12	1	1194	Kerth/Landgraf (2001)
Alt-Muehlhausen	Village	352	572	239	22	5	1190	Barthel (1981)
Frauenkloster Herford	Cloister	50	125	63	9	10	257	Reichstein (1993a)
Sulzbach	Castle	174	3680	3642	198	98	7792	Pasda (2004)
Alt-Luebeck	Castle	1300	833	223	14	3	2359	Nobis (1957); Schröder (1984)
Helfta, Königshof	Castle	647	1003	587	86	12	2335	Müller (1996)
Hildesheim, Leunishof	Town	225	766	431	9	0	1431	Schoon (2000)
Hitzacker	Castle	2018	6167	2850	183	40	11258	Kocks (1978); Walcher (1978)
Dannenberg	Castle	158	141	40	2	3	344	Kocks (1978); Walcher (1978)
Total		7545	21907	11824	866	211	42353
11th-12th century AD
Site	Type of site	BOS	SUS	OVIS/CAPRA	GALLUS	ANSER	Total	Reference
Hl. Berg	Castle	16	73	9	1	0	99	Obermaier (2009)
Regensburg, Lederergasse 1	Town	1213	171	377	3	0	1764	Sachenbacher-Palavestra (1999)
Nürnberg, Burgamtmannsgebäude	Castle	190	709	185	179	76	1339	Pasda (2004)
Nürnberg, Palas	Castle	44	526	128	40	6	744	Pasda (2004)
Nürnberg, Palas-alt	Castle	27	569	149	34	0	779	Boessneck/von den Driesch-Karpf (1968)
Karlburg, Dorf	Village	40	32	18	1	2	93	Vagedes (1994; 2001)
Rotenhain, Alte-Burg	Castle	6	39	33	2	0	80	Wustrow (2004)
Altenberg, Burg Berge	Castle	64	820	730	228	11	1853	Nobis (1985)
Hoexter, An der Kiliankirche 14	Town	274	125	122	1	0	522	Doll (2001)
Hoexter, Grubestr. 12-14	Town	27	43	12	2	0	84	Doll (2001)
Hoexter, Grubestr. 40	Town	637	316	342	93	2	1390	Doll (2001)
Hoexter, Rodewiekstr. 1	Town	124	34	31	12	3	204	Doll (2001)
Hoexter, Weserstr. 3-5	Town	178	84	38	3	0	303	Doll (2001)
Burg Plesse	Castle	148	1050	341	75	9	1623	Schoon (1998b)
Sulzbach	Castle	364	3816	1377	110	48	5715	Pasda (2004)
Alt-Luebeck	Castle	978	823	255	26	7	2089	Nobis (1957); Schröder (1984)
Wiprechtsburg bei Groitzsch	Castle	2378	2952	523	97	157	6107	Müller (1977)
Emden, Rosenstraße	Town	845	49	365	2	1	1262	Grimm (2010)
Emden, Schulstraße	Town	870	74	546	0	2	1492	Grimm (2010)
Braunschweig, Turnierstraße	Town	158	411	126	69	0	764	Oehlmann (1989)
Hitzacker	Castle	2455	8247	3958	458	98	15216	Kocks (1978); Walcher (1978)
Dannenberg	Castle	498	562	102	20	9	1191	Kocks (1978); Walcher (1978)
Total		11534	21525	9767	1456	431	44713
12th-14th century AD
Site	Type of site	BOS	SUS	OVIS/CAPRA	GALLUS	ANSER	total	Reference
Sulzberg	Castle	143	96	46	7	2	294	von den Driesch (1995)
Burg von Hütte	Castle	32	322	48	23	0	425	Becker (2003)
Konstanz, Fischmarkt	Town	8080	467	1992	54	10	10603	Prilloff (2000)
Konstanz, Fischmarkt	Town	1234	500	1313	150	43	3240	Prilloff (2000)
Schloss Murnau	Castle	887	748	291	0	0	1926	von den Driesch/Manhart (1994)
Schloss Murnau	Castle	1480	1000	586	0	0	3066	von den Driesch/Manhart (1994)
Augsburg, Beim Märzenbad 9	Town	2218	489	540	29	15	3291	Pöllath/von den Driesch (2000)
Regensburg, Lederergasse 1	Town	135	14	40	1	3	193	Sachenbacher-Palavestra (1999)
Aholming	Village	253	104	44	4	0	405	Pöllath et al. (2010)
Karlburg, Dorf	Village	130	165	51	5	4	355	Vagedes (1994; 2001)
St. Arnual	Cloister	40	123	46	77	7	293	Deschler-Erb et al. (2007)
Einbeck, Negenborner Weg	Town	319	300	108	8	2	737	Schulze-Rehm (1998)
Erfurt, Marktstr. 50	Town	55	13	5	2	1	76	Barthel (1979)
Wartburg	Castle	80	437	94	24	0	635	Prilloff (2004)
Warberg	Castle	273	245	33	6	0	557	Pasda (2004)
Rauenwörth	Castle	848	485	142	36	2	1513	Sachenbacher-Palavestra (1992)
Treuchtlingen	Castle	92	141	18	33	0	284	Pasda (2004)
Treuchtlingen	Castle	227	184	57	70	22	560	Pasda (2004)
Ulm, Nikolauskapelle auf dem Grünen Hof	Town	39	8	21	1	0	69	Schmidt/Scholkmann (1981)
Burg Thann	Castle	367	274	93	258	20	1012	Pasda (2004)
Burg Thann	Castle	1040	551	200	270	22	2083	Pasda (2004)
Nürnberg, Burgamtmannsgebäude	Castle	191	577	152	122	19	1061	Pasda (2004)
Nürnberg, Palas	Castle	164	522	145	118	13	962	Pasda (2004)
Schloss Marbach	Castle	1199	316	255	33	16	1819	Doll (2003)
Schloss Marbach	Castle	1711	722	595	91	29	3148	Doll (2003)
Schloss Marbach	Castle	277	168	144	28	11	628	Doll (2003)
Burg Schnellerts	Castle	965	523	175	171	45	1879	Harre (1994)
Dreieichenhain, Fahrgasse	Town	9	12	3	0	1	25	Blänkle (1996)
Oberursel-Bommersheim	Castle	2478	5016	920	949	397	9760	von Waldstein (1992)
Isenburg, Hattingen	Castle	376	826	152	206	26	1586	Reichstein (1981)
Altenberg	Village	113	27	16	0	0	156	Doll (1998)
Erfurt, Ecke Krämpferstraße	Town	772	721	929	107	35	2564	Barthel et al. (1979); Barthel (1981)
Posteburg	Castle	190	293	40	1	1	525	Schoon (1998a)
Frauenkloster Herford	Cloister	219	574	513	179	89	1574	Reichstein (1993a)
Sulzbach	Castle	302	750	308	128	43	1531	Pasda (2004)
Köln, Dom	Town	293	314	192	39	11	849	Paxinos (unpublished Dissertation)
Köln, Dom	Town	3395	1394	951	58	0	5798	Paxinos (unpublished Dissertation)
Haus Horst, Gelsenkirchen	Castle	669	476	377	39	2	1563	Doll (2010)
Haus Meer	Castle	918	2096	639	27	50	3730	Clason (1968); Reichstein (1999b)
Emden, Kirchstraße	Town	1181	126	995	30	1	2333	Grimm (2010)
Wiprechtsburg bei Groitzsch	Castle	1685	1118	595	129	37	3564	Müller (1977)
Hildesheim, Leunishof	Town	99	598	138	20	3	858	Schoon (2000)
Diderikeshusen	Village	32	84	47	18	3	184	Reichstein (1993b)
Kloster Norden	Cloister	3	12	26	17	0	58	Küchelmann (2010)
Emden, Rosenstraße	Town	1373	151	459	5	4	1992	Grimm (2010)
Emden, Schulstraße	Town	1768	123	776	5	16	2688	Grimm (2010)
Emden, Kirchstraße	Town	1205	206	681	24	2	2118	Grimm (2010)
Bremen, Marktplatz	Town	598	310	154	5	0	1067	Küchelmann (2014)
Braunschweig, Turnierstraße	Town	329	711	190	36	0	1266	Oehlmann (1989)
Braunschweig, Packhof	Town	37	31	49	10	0	127	May (1985)
Burg Bodenteich	Castle	34	525	98	121	4	782	Reichstein (1999a)
Schleswig, Schild	Town	16797	8821	8197	1180	1120	36115	Hüster (1990); Heinrich (1995); Pieper/Reichstein (1995); Spahn (1986); Heinrich (1991)
Schleswig, Schild	Town	3273	2022	1844	371	294	7804	Hüster (1990); Heinrich (1995); Pieper/Reichstein (1995); Spahn (1986); Heinrich (1991)
Lübeck, Dr.-Julius-Leber-Str. 58	Town	1109	530	355	56	17	2067	Pyrozok/Reichstein (1991)
Lübeck, Koenigsstrasse 59	Town	2409	394	339	37	10	3189	Paul (1978; 1980)
Kiel	Town	372	141	66	5	6	590	Johansson/Reichstein (1979)
Starigard, Oldenburg i.H.	Castle	1954	2203	220	121	108	4606	Prümmel (1984)
Stralsund, Katharinenkloster	Cloister	9	0	33	1	0	43	Grimm (2005)
Freyenstein	Town	676	770	523	104	26	2099	Benecke (1989)
Berlin, Alt-Koepenick 17-19	Town	193	205	118	25	2	543	Benecke (2010)
Berlin, Breite Straße 21-29	Town	145	313	89	54	8	609	Benecke (2010)
Berlin, Fischerinsel 12/Getraudenstraße	Town	230	149	121	9	7	516	Benecke (2010)
Berlin, Gruenstraße 18/19	Town	63	33	30	5	2	133	Benecke (2010)
Gliechow	Castle	43	51	38	20	0	152	Müller (1990)
Gliechow	Castle	19	18	16	1	0	54	Müller (1990)
Salzwedel	Village	296	169	155	15	0	635	Prilloff (1988)
Hitzacker	Castle	11099	23623	7944	956	326	43948	Kocks (1978); Walcher (1978)
Dannenberg	Castle	290	289	68	20	4	671	Kocks (1978); Walcher (1978)
Total		79534	65719	36638	6754	2941	191586
Bibliography:
Barthel H-J. 1979. Tierknochenreste einer mittelalterlichen Grube in Erfurt, Marktstraße 50. Ausgrabungen und Funde. Nachrichtenblatt für Vor- und Frühgeschichte 24: 254-259.
Barthel H-J, Stecher H, Timpel W. 1979. Eine mittelalterliche Produktionsstätte für Knochenspielwürfel. Alt-Thüringen 16: 137-171.
Barthel H-J. 1981. Untersuchungen an Tierknochen aus mittelalterlichen Siedlungen. In: Rudolf F (ed), Beiträge zur Archäozoologie I. Weimarer Monographien zur Ur- und Frühgeschichte 4: 39-100.
Becker V. 2003. Tierknochen- und Flötenfunde aus dem hochmittelalterlichen Burgstall von Hütt, Markt Eichendorf, Lkr. Dingolfing-Landau. In: Schmotz K (ed), Vorträge des 21. Niederbayerischen Archäologentages, pp. 201-212. Rahden/Westf.: Leidorf.
Benecke N. 1989. Die Tierknochen aus der Stadtwüstung des 13. Jahrhunderts von Freyenstein, Kr. Wittstock. Zeitschrift für Archäologie 23: 101-122.
Benecke N. 2010. Mittelalterliche Tierknochenfunde aus neuen Ausgrabungen in Berlin. In: Haspel J, Wemhof M (eds), Miscellanea Archaeologica IV. Festschrift für Wilfried Menghin. Beiträge zur Denkmalpflege in Berlin 32: 196-209.
Blänkle P. H. 1996. Überreste von zwei spätmittelalterlichen Pferdeschädeln und von weiteren Tierknochen aus der Fahrgasse in Dreieichenhain. Bericht des Offenbacher Vereins für Naturkunde 96: 3-13.
Boessneck J, von den Driesch-Karpf, A. 1968. Tierknochenfunde von der Burg Nürnberg. Jahrbuch für fränkische Landesforschung 28: 73-92.
Clason AT, 1968. Die Tierreste aus der Motte bei Haus Meer, Gemeinde Büderich. Rheinische Ausgrabungen 1: 101-130.
Deschler-Erb S, Bopp-Ito M, Plogmann, HH. 2007. Die mittelalterlichen Tierknochen aus dem Keruzgangsbereich des Stiftes St. Arnual. In: Hermann H-W, Selmer J (eds). Leben und Sterben in einem mittelalterlichen Kollegialstift. Archäologische und baugeschichtliche Untersuchungen im ehemaligen Stift St. Arnual in Saarbrücken, pp. 523-538.
Doll M. 1998. Tierknochen. In: Dahm C, Lobbedey U, Weisgerber G (eds), Der Altenberg. Bergwerk und Siedlung aus dem 13. Jahrhundert im Siegerland. Denkmalpflege und Forschung in Westfalen 34: 169-179.
Doll M. 2001. Hochmittelalterliche Haustierhaltung in Höxter an der Weser. In: Pfrommer J, Schreg R (eds), Zwischen den Zeiten. Archäologische Beiträge zur Geschichte des Mittelalters in Mitteleuropa. Festschrift für Barbara Scholkmann, pp. 19-41.
Doll M. 2003. Haustierhaltung und Schlachtsitten des Mittelalters und der Neuzeit. Eine Synthese aus archäozoologischen, bildlichen und schriftlichen Quellen Mitteleuropas. Internationale Archäologie 78. Rahden/Westfalen: Leidorf.
Doll M. 2010. Forschungen zu Haus Horst in Gelsenkirchen. Tierknochen aus acht Jahrhunderten. Denkmalpflege und Forschung in Westfalen 49(4). Mainz: von Zabern.
Grimm J. 2005. Keine Lust zum Geschirrspülen? Auswertung der spätmittelalterlichen Tierknochen und der botanischen Reste aus der Remternische des Katharinenklosters in Stralsund. Mit einer baugeschichtlichen Einleitung. In: Ericsson I, Atzbach R(eds), Depotfunde aus Gebäuden Zentraleuropas = Concealed finds from buildings in Central Europe. Bamberger Kolloquien zur Archäologie des Mittelalters un…
Grimm J. 2010. Animal keeping and the use of animal products in medieval Emden (Lower Saxony, Germany). PhD Thesis, Universiteit Groningen. Available from: http://dissertations.ub.rug.nl/faculties/arts/2010/j.m.grimm/
Harre N. 1994. Die Nutzung der Tiere im Spätmittelalter-untersucht anhand der Tierknochenfunde der Burgruine Schnellerts bei Brensbach, Odenwaldkreis. In: Kokabi M, Wahl J (eds), Beiträge zur Archäozoologie und Prähistorischen Anthropologie. 8. Arbeitstreffen der Osteologen Konstanz 1993 im Andenken an Joachim Boessneck. Forschungen und Berichte zur Vor- und Frühgeschichte in Baden-Württemberg 53…
Heinrich D. 1991. Untersuchungen an Skelettresten wildlebender Säugetiere aus dem mittelalterlichen Schleswig, Ausgrabung Schild 1971-1975. Ausgrabungen in Schleswig, Berichte und Studien 9. Neumünster: Karl-Wachholtz.
Heinrich D. 1995. Untersuchungen an Skelettresten von Pferden aus dem mittelalterlichen Schleswig. Ausgrabungen in Schleswig, Berichte und Studien 11: 115-177.
Hüster H. 1990. Untersuchungen an Skelettresten von Rindern, Schafen, Ziegen und Schweinen aus dem mittelalterlichen Schleswig, Ausgrabung Schild 1971-1975. Ausgrabungen in Schleswig. Berichte und Studien 8. Neumünster: Karl-Wachholtz.
Johansson F, Reichstein H. 1979. Einige Angaben zu Tierknochenfunden aus der Altstadt von Kiel. Offa 36: 152-162.
Kerth K, Landgraf I. 2001. Die Haustier- und Jagdwildreste auf der Burg Oberammerthal, Landkreis Amberg. In: Ettel P(ed), Karlburg-Rosstal-Oberammerthal. Studien zum frühmittelalterlichen Burgenbau in Nordbayern .Frühgeschichtliche und Provinzialrömische Archäologie. Materialien und Forschungen 5: 251-257.
Kocks B-M. 1978. Die Tierknochenfunde aus den Burgen auf dem Weinberg in Hitzacker/Elbe und in Dannenberg (Mittelalter). I. Die Nichtwiederkäuer. Diss. med. vet., Ludwig-Maximilians-Universität München.
Küchelmann C. 2010. Vornehme Mahlzeiten: Tierknochen aus dem Dominikanerkloster Norden. Nachrichten aus Niedersachsens Urgeschichte 79: 155-200.
Küchelmann C. 2014. Mit Knochen gepflastert-Tierknochenfunde vom Bremer Marktplatz. Schriften des Naturwissenschaftlichen Vereins für Schleswig-Holstein 73: 23-64
May E. 1985. Zu den Tierknochen aus mittelalterlichen Grabungskomplexen der Packhofgrabung in Braunschweig. In: Rötting H (ed), Stadtarchäologie in Braunschweig. Ein fachübergreifender Arbeitsbericht zu den Grabungen 1976-1984. Forschungen der Denkmalpflege in Niedersachsen 3: 307-313.
Müller H-H. 1977. Die Tierreste aus der Wiprechtsburg bei Groitzsch, Kr. Bona. Arbeits- und Forschungsberichte zur Sächsischen Bodendenkmalpflege 22: 101-170.
Müller H-H. 1990. Die Tierknochenfunde aus dem hochmittelalterlichen Herrensitz von Gliechow, Kr. Calau. Veröffentlichungen des Museums für Ur- und Frühgeschichte Potsdam 24: 233-241.
Müller H-H. 1996. Die Tierreste aus dem ehemaligen Königshof von Helfta. Jahresschrift für mitteldeutsche Vorgeschichte 78: 159-264.
Nobis G. 1957. Haustiere im frühgeschichtlichen Alt Lübeck. Der Stand der Forschung an den Tierknochen. Zeitschrift des Vereins für Lübeckische Geschichte und Altertumskunde 37: 145-154.
Nobis G. 1985. Untersuchung an Tierknochen aus den Grabungen auf der Burg Berge (Mons) - Altenberg (Rheinisch-Bergischer Kreis). Beiträge zur Archäologie des Mittelalters 3: 152-169.
Obermaier H. 2009. Tierknochenfunde vom "Hl. Berg" in Oberelchingen, Gem. Elchingen aus dem 11./12. und 16. Jh. Geschichte im Landkreis Neu-Ulm. Jahrbuch des Landkreises Neu-Ulm 15: 43-52.
Oehlmann B. 1989. Zur Bestimmung hochmittelalterlicher Tierknochen-Fundkomplexe unterschiedlicher Herkunft in Braunschweig. Nachrichten aus Niedersachsens Urgeschichte 58: 273-278.
Pasda K. 2004. Tierknochen als Spiegel sozialer Verhältnisse. Erlangen: Praehistorika archäologischer Verlag.
Paul A. 1978. Untersuchungen an Tierknochenfunden aus dem mittelalterlichen Lübeck: Grabung Königstraße 59-63. Lübecker Schriften zur Archäologie und Kulturgeschichte 1: 174-175.
Paul A. 1980. Untersuchungen an Tierknochen aus dem mittelalterlichen Lübeck (Grabung Königsstraße 59-63). Lübecker Schriften zur Archäologie und Kulturgeschichte 2: 7-104.
Paxinos PD. 2017. Die Archäozoologie der Pest. Die Auswirkungen des Schwarzen Todes (1347-1350) auf Viehnutzung, Wirtschaft und Handel in Deutschland. Unpublished PhD Thesis, Ludwig-Maximilians-Universität München.
Pieper H, Reichstein H. 1995. Untersuchungen an Skelettresten von Vögeln aus dem mittelalterlichen Schleswig. Ausgrabungen in Schleswig. Berichte und Studien 11: 9-113.
Pöllath N, Dohr A, Kaminski S, Kriegmair R, Scharafin U, Trixl S. 2010. Schindmähren und Knochenschlicker. Tierknochenfunde aus Aholming, Lkr. Deggendorf. In: Schmotz K (ed), Vorträge des 29. Niederbayerischen Archäologentages; pp. 211-234. Rahden/Westf.: Leidorf.
Pöllath N, von den Driesch A. 2000. Die Tierknochen aus Augsburg, "Beim Märzenbad 9". Zeugnisse für Ernährungsgewohnheiten und Handwerk im Hochmittelalter. Augsburger Beiträge zur Archäologie 3: 225-238.
Prilloff R-J. 1988. Untersuchungen mittelalterlicher Tierreste aus der Altmark. In: Rudolf F (ed), Beiträge zur Archäozoologie VII. Weimarer Monographien zur Ur- und Frühgeschichte 22: 58-82.
Prilloff R-J. 2000. Tierknochen aus dem mittelalterlichen Konstanz. Eine archäozoologische Studie zur Ernährungswirtschaft und zum Handwerk im Hoch- und Spätmittelalter. Materialhefte zur Archäologie in Baden-Württemberg 50. Stuttgart: Theiss.
Prilloff R-J. 2004. Hoch- und spätmittelalterliche Tierreste aus der Wartburg bei Eisenach, Grabung Palas-Sockelgeschoss. Wartburg-Jahrbuch 2003: 211-237.
Prümmel W. 1993. Starigard/Oldenburg. Hauptburg der Slawen in Wagrien. IV. Die Tierknochenfunde unter Berücksichtigung der Beizjagd. Offa 74. Neumünster: Karl Wachholtz.
Putzar R, Reichstein H. 1977. Frühneuzeitliche Tierknochenfunde aus der Curia Eckhorst bei Lübeck. Die Heimat. Zeitschrift für Natur- und Landeskunde von Schleswig-Holstein und Hamburg 4-5: 144-154.
Pyrozok A, Reichstein H. 1991. Tierknochenfunde aus hochmittelalterlichen Siedlungsablagerungen in Lübeck (Grabung Dr.-Julius-Leber-Strasse 58). Lübecker Schriften zur Archäologie und Kulturgeschichte 21: 183-202.
Reichstein H. 1981. Untersuchung an Tierknochen von der Isenburg bei Hattingen/Ruhr. Ein Beitrag zur Nahrungswirtschaft auf hochmittelalterlichen Burgen. Hattingen.
Reichstein H. 1993a. Tierknochen aus mittelalterlichen und frühneuzeitlichen Fundkomplexen aus dem Herforder Stiftsbereich. In: Grunsky E, Trier B (eds,. Das Damenstift Herford. Die archäologischen Ergebnisse zur Geschichte der Profan- und Sakralbauten seit dem späten 8. Jahrhundert. Band I, pp. 251-267.
Reichstein H. 1993b. Tierknochen aus der Ortswüstung Diderikeshusen bei Büren, Kr. Paderborn. In: Trier B(ed), Zwischen Pflug und Fessel. Mittelalterliches Landleben im Spiegel der Wüstungsforschung, pp. 119-129.
Reichstein H. 1999a. Die Nahrungsversorgung auf Burg Bodenteich, Kr. Uelzen, im Spiegel der Tierknochenfunde. In: Becker C, Manhart H, Peters J, Schibler J (eds). Historia Animalium ex Ossibus. Festschrift für Angela von den Driesch. Studia Honoraria 8, pp. 379-388. Rhden/Westf.: Leidorf.
Reichstein H. 1999b. Untersuchungen an Tierknochen. In: Janssen W, Janssen B (eds), Die frühmittelalterliche Niederungsburg bei Haus Meer, Kreis Neuss. Rheinische Ausgrabungen 46: 225-249.
Sachenbacher-Palavestra M. 1992. Tierknochenfunde aus der Wasserburg Rauenwörth bei Gungolding. Sammelblatt des Historischen Vereins Ingolstadt 101: 134-138.
Sachenbacher-Palavestra M. 1999. Tierknochenfunde aus der Lederergasse in Regensburg (11.-18. Jahrhundert). Materialhefte zur Archäologie des Mittelalters und der Neuzeit 4: 128-137.
Schmidt E, Scholkmann B. 1981. Die Nikolauskapelle auf dem Grünen Hof in Ulm. Ergebnisse einer archäologischen Untersuchung. Mit Beiträgen von Stefan Kummer und Franz Quarthal. Forschungen und Berichte der Archäologie des Mittelalters in Baden-Württemberg 7: 303-370.
Schoon R. 1998a. Die Tierknochenfunde von der Posteburg bei Schmarrie, Gde. Hülsede, Ldkr. Schaumburg (um 1400 n.Chr.). Nachrichten aus Niedersachsens Urgeschichte 67: 151-170.
Schoon R. 1998b. Untersuchungen an Tierknochenfunden von der Burg Plesse, Gem. Bovenden, Landkreis Göttingen (12.-17. Jahrhundert). Plesse-Archiv 32: 7-180.
Schoon R. 2000. Untersuchungen an Tierknochenfunden des 9. bis 20. Jahrhunderts vom Domhof in Hildesheim. In: Kruse KB (ed). Der Hildesheimer Dom. Von der Kaiserkapelle und den Karolingischen Kathedralkirchen bis zur Zerstörung 1945. Grabungen und Bauuntersuchungen auf dem Domhügel 1988 bis 1999. Materialhefte zur Ur- und Frühgeschichte Niedersachsens 27: 453-507.
Schröder B. 1984. Untersuchung an Tierknochenfunden aus alt- und jungslawischen Siedlungsschichten des Burgwalls Alt Lübeck. In: Amt für Vor- und Frühgeschichte (Bodendenkmalpflege) der Hansestadt Lübeck (ed), Forschungsprobleme um den slawischen Burgwall Alt Lübeck, pp. 47-87.
Schulze-Rehm C. 1998. Einbeck, Negenborner Weg. Die Tierknochen aus der mittelalterlichen Töpferei. In: Heege A(ed), Einbeck, Negenborner Weg. Band 1: Naturwissenschaftliche Studien zu einer Töpferei des 12. und frühen 13. Jahrhunderts. Keramiktechnologie, Paläoethnobotanik, Pollenanalyse, Archäozoologie, pp. 189-224.
Spahn N. 1986. Untersuchungen an Skelettresten von Hunden und Katzen aus dem mittelalterlichen Schleswig, Ausgrabung Schild 1971-1975. Ausgrabungen in Schleswig, Berichte und Studien 5. Neumünster: Karl-Wachholtz.
Vagedes K. 1994. Die Tierknochenfunde aus Karlburg. Diss. med. vet., Ludwig-Maximilians-Universität München.
Vagedes K. 2001. Die Tierknochenfunde aus Karlburg. Ein Vergleich zwischen Burg und Talsiedlung. In. Ettel P (ed), Karlburg-Rosstal-Oberammerthal. Studien zum frühmittelalterlichen Burgenbau in Nordbayern. Frühgeschichtliche und Provinzialrömische Archäologie. Materialien und Forschungen 5: 305-315.
Vagedes K, Peters J. 2001. Die Faunenreste aus der karolingisch-ottonischen Reichsburg in Roßtal, Landkreis Fürth. In. Ettel P (ed), Karlburg-Rosstal-Oberammerthal. Studien zum frühmittelalterlichen Burgenbau in Nordbayern. Frühgeschichtliche und Provinzialrömische Archäologie. Materialien und Forschungen 5: 317-339.
von den Driesch A. 1995. Tierhaltung und Jagd. Aspekte der Ernährung auf der Burg Sulzberg. In: Behrer C, von den Driesch A, Kata B, Pfister P, Burg Sulzberg. Von der Turmburg zum Jagdschloss, pp. 193-201.
von den Driesch A, Manhart H. 1994. Schloß Murnau. Die Tierknochenfunde (13. - 18. Jahrhundert). In: Schloßmuseum Murnau (ed), Schloß Murnau. Ein Bauwerk der Stauferzeit und seine Geschichte. Forschungen zur Archäologie des Mittelalters und der Neuzeit in Bayern 1: 280-290.
von Waldstein C. 1992. Die Tierknochenfunde von der spätmittelalterlichen Wasserburg in Oberursel-Bommersheim/Hochtaunuskreis. Diss. med. vet., Ludwig-Maximilians-Universität München.
Walcher HF. 1978. Die Tierknochenfunde aus den Burgen auf dem Weinberg in Hitzacker/Elbe und in Dannenberg (Mittelalter). II. Die Wiederkäuer. Diss. med. vet., Ludwig-Maximilians-Universität München.
Wustrow C. 2004. Die Tierknochen aus der Alte-Burg von Rotenhain. Berichte zur Archäologie an Mittelrhein und Mosel 9: 230-233.
